# Supplementary material for: Cold-pressed extraction of perilla seed oil enriched with alpha-linolenic acid mitigates tumour progression and restores gut microbial homeostasis in the AOM/DSS mice model of colitis-associated colorectal cancer
Source: PLoS One. 2024 Dec 9;19(12):e0315172. doi: 10.1371/journal.pone.0315172 (PMC11627366; doi:10.1371/journal.pone.0315172)
Supplement: S1 Data — (XLSX) [file pone.0315172.s001.xlsx]

## Sheet: Weekly body weight
			Body weight (%)
		Week (s)	NC1	NC2	NC3	NC4	NC5	NC6	NC7	NC8	NC9	NC10	NC11	NC12	NC13	NC14	NC15	NC16	NC17	NC18
		1	114.465	112.342	115.014	114.011	114.266	116.093	114.727	115.181	113.857	115.265	113.261	112.834	112.442	119.928	114.591	120.124	117.819	115.033
		2	138.441	139.133	142.387	135.376	143.19	143.964	140.601	138.573	135.385	140.413	132.084	128.404	144.259	156.845	140.744	156.48	148.044	145.766
		3	154.569	155.005	161.922	149.943	162.828	165.58	165.417	158.061	152.991	157.125	147.708	141.579	166.339	176.75	160.331	187.203	169.299	171.451
		4	167.165	163.727	177.916	159.722	176.369	180.117	183.21	170.447	161.331	170.3	155.759	149.895	188.825	193.113	177.439	207.687	191.166	193.634
		5	175.359	167.34	187.197	169.233	185.727	189.308	191.829	180.631	170.584	181.523	168.479	156.572	199.978	199.366	188.491	208.447	199.336	199.867
		6	187.018	170.233	194.4	180.959	193.864	194.722	198.506	190.141	181.894	189.461	183.545	166.694	211.805	209.682	200.831	212.871	209.574	206.595
		7	189.858	175.907	198.458	186.263	197.896	202.649	191.859	190.78	181.936	191.233	184.581	159.644	214.451	221.18	203.638	219.691	216.083	213.546
		8	191.281	181.041	204.376	191.121	199.177	205.326	191.762	195.151	182.672	191.137	181.774	166.141	212.569	228.839	205.636	217.27	215.464	222.65
			Body weight (%)
		Week (s)	PC1	PC2	PC3	PC4	PC5	PC6	PC7	PC8	PC9	PC10	PC11	PC12	PC13	PC14	PC15	PC16	PC17	PC18
		1	112.097	111.699	108.573	111.841	111.093	113.586	112.269	113.83	114.15	112.396	113.513	115.174	107.9	110.658	109.425	107.799	112.745	109.85
		2	137.191	132.874	126.792	136.327	137.314	137.718	135.088	141.319	134.359	138.283	140.78	148.697	125.548	126.051	130.916	126.046	139.263	128.098
	AOM	3	152.39	146.455	141.854	149.435	160.669	154.424	155.696	162.068	156.401	163.48	163.07	170.313	138.785	136.8	149.997	142.207	159.772	140.879
	DSS	4	158.063	151.796	147.334	155.543	171.068	166.429	172.5	175.429	172.252	180.492	179.249	186.169	148.361	145.91	163.442	156.328	170.321	151.082
		5	160.061	157.835	142.087	162.073	185.16	175.303	182.786	180.327	179.695	172.837	186.746	200.775	151.906	151.043	170.091	167.444	179.292	159.877
		6	166.594	162.557	153.041	168.943	194.009	185.666	191.974	190.441	187.594	195.928	193.864	218.101	153.703	157.32	180.226	174.546	186.766	170.817
		7	164.078	163.228	159.711	172.457	194.236	189.984	198.025	202.185	191.591	214.509	202.343	238.34	153.393	162.147	177.828	176.462	185.869	169.882
		8	163.771	163.74	165.217	175.398	195.105	192.514	204.493	208.311	201.117	228.265	210.353	254.744	156.594	164.54	180.842	176.087	193.281	171.728
			Body weight (%)
		Week (s)	LC1	LC2	LC3	LC4	LC5	LC6	LC7	LC8	LC9	LC10	LC11	LC12	LC13	LC14	LC15	LC16	LC17	LC18
		1	114.813	118.139	115.467	115.141	112.297	115.404	108.885	108.226	110.425	111.853	109.961	110.957	115.88	116.664	120.083	122.693	118.465	121.187
		2	138.163	149.5	144.198	140.152	138.996	145.297	124.447	125.096	132.914	139.276	130.337	132.272	143.83	160.033	158.21	154.788	157.105	152.902
	AOM	3	154.655	167.854	163.881	159.324	159.756	163.54	136.058	140.155	144.802	158.88	143.233	148.144	161.376	189.787	182.465	173.594	181.037	170.461
	DSS	4	170.108	180.841	178.611	175.353	170.77	179.337	146.504	151.767	154.83	172.393	154.226	154.953	181.253	210.848	203.862	192.494	205.797	185.881
		5	181.618	189.582	187.686	186.145	183.149	195.941	151.794	161.203	164.141	181.819	159.636	163.394	189.683	216.542	219.422	205.231	218.963	195.729
		6	192.509	197.267	197.185	193.497	190.385	212.266	157.959	170.343	170.694	187.3	164.128	171.185	197.977	228.744	233.246	216.316	237.766	204.868
		7	196.599	202.883	205.238	198.913	188.828	219.206	163.587	179.046	177.084	190.786	165.631	175.797	205.041	237.855	246.17	223.665	254.459	215.835
		8	196.009	208.606	212.042	204.514	192.284	223.977	167.554	181.566	185.6	194.082	171.172	180.259	215.029	243.052	250.637	224.399	264.75	221.361
			Body weight (%)
		Week (s)	MC1	MC2	MC3	MC4	MC5	MC6	MC7	MC8	MC9	MC10	MC11	MC12	MC13	MC14	MC15	MC16	MC17	MC18
		1	118.277	113.652	114.536	114.855	116.28	110.463	110.116	111.733	112.041	110.965	110.396	108.874	114.87	109.124	113.382	116.396	114.342	115.878
		2	150.516	135.326	146.441	141.807	141.193	135.144	130.33	131.372	132.16	130.519	130.724	125.156	146.588	134.835	140.834	148.074	136.986	140.744
	AOM	3	177.147	151.591	167.185	163.635	161.961	153.924	144.716	146.154	146.711	144.635	146.139	138.963	160.252	150.837	160.581	169.805	153.483	157.461
	DSS	4	199.133	166.852	180.36	183.024	182.318	176.073	157.767	156.623	157.402	157.016	158.96	147.184	176.81	164.076	177.349	186.533	167.854	170.111
		5	215.036	180.091	186.464	191.38	185.735	190.148	165.851	167.49	166.363	165.798	169.016	155.585	186.484	170.898	189.804	196.768	176.692	179.237
		6	228.516	193.686	193.333	198.102	197.446	200.048	172.783	171.919	172.669	173.243	179.697	164.863	197.402	180.078	202.178	211.637	187.834	189.333
		7	236.12	204.691	197.375	205.503	204.69	206.803	175.206	176.631	180.66	178.136	196.427	171.129	208.253	186.809	210.788	227.155	198.693	198.061
		8	241.254	217.14	203.264	213.208	211.456	214.143	180.44	180.125	188.149	183.628	210.285	179.443	218.231	196.101	220.399	234.408	203.787	201.505
			Body weight (%)
		Week (s)	HC1	HC2	HC3	HC4	HC5	HC6	HC7	HC8	HC9	HC10	HC11	HC12	HC13	HC14	HC15	HC16	HC17	HC18
		1	113.398	114.759	112.317	110.764	111.362	113.164	106.763	107.885	111.134	110.656	112.589	111.309	109.853	116.448	112.358	116.148	113.437	105.539
		2	138.918	143.162	132.42	137.485	131.447	132.675	121.764	128.411	129.106	127.427	137.288	130.981	135.198	154.678	135.648	141.871	135.001	125.752
	AOM	3	156.973	160.96	146.938	149.563	149.91	148.136	137.891	143.602	145.713	140.759	151.065	148.495	154.21	179.206	147.908	158.034	152.638	149.645
	DSS	4	169.767	177.641	157.826	163.952	164.223	162.012	148.475	155.039	158.848	153.322	166.676	163.279	166.782	202.804	164.303	173.784	169.782	171.938
		5	183.796	189.111	166.644	171.133	175.204	172.523	154.929	164.897	169.919	166.248	179.62	173.072	157.816	214.913	168.844	177.676	183.376	176.171
		6	188.121	202.937	176.118	186.732	183.608	183.451	160.958	174.826	179.015	177.021	190.038	180.852	173.948	236.74	166.762	188.273	201.896	199.756
		7	191.762	210.104	183.93	194.67	186.185	187.834	165.861	183.771	185.261	183.543	199.789	194.822	185.788	250.428	157.122	198.681	220.758	212.549
		8	196.149	221.682	188.606	199.47	191.95	190.453	169.486	189.928	191.634	193.116	214.508	205.424	193.24	264.16	161.642	206.987	242.059	220.069
			Body weight (%)
		Week (s)	FC1	FC2	FC3	FC4	FC5	FC6	FC7	FC8	FC9	FC10	FC11	FC12	FC13	FC14	FC15	FC16	FC17	FC18
		1	107.601	113.24	112.412	107.711	110.653	109.151	111.132	105.137	113.268	109.12	104.305	110.251	108.433	110.638	108.569	111.013	106.835	111.146
		2	123.821	132.094	129.076	123.492	131.235	130.169	136.324	116.302	139.217	126.074	121.418	133.119	127.802	133.761	130.511	132.871	128.09	134.449
	AOM	3	133.333	150.659	141.163	137.75	146.141	145.214	152.548	124.893	160.248	140.703	136.47	150.346	144.153	150.937	145.999	146.233	140.905	151.926
	DSS	4	131.678	158.515	146.49	140.442	155.637	152.632	167.165	129.655	171.588	147.386	146.915	160.746	149.842	159.641	151.159	155.474	146.957	160.283
		5	142.112	167.111	124.027	117.253	164.653	159.145	179.182	133.296	175.199	151.772	153.584	166.793	157.528	166.062	153.563	158.708	149.648	165.417
		6	152.358	176.252	130.635	116.555	174.874	164.359	193.655	138.669	179.578	156.766	163.716	171.778	167.563	175.137	157.303	163.954	155.974	174.305
		7	158.497	181.773	149.15	135.633	183.067	166.361	200.662	141.854	183.872	158.184	171.958	168.569	174.247	183.028	158.938	166.596	163.514	181.04
		8	159.134	183.836	159.738	140.366	185.959	166.929	205.705	143.002	187.517	159.79	176.55	167.204	173.619	184.924	159.408	163.307	166.294	180.766

## Sheet: NC
			Body weight (g)																			Body weight (%)
		Day (s)	NC1	NC2	NC3	NC4	NC5	NC6	NC7	NC8	NC9	NC10	NC11	NC12	NC13	NC14	NC15	NC16	NC17	NC18		NC1	NC2	NC3	NC4	NC5	NC6	NC7	NC8	NC9	NC10	NC11	NC12	NC13	NC14	NC15	NC16	NC17	NC18
		1	21.48	21.98	21.58	22.38	21.86	21.03	23.62	25.04	23.67	23.79	25.09	23.02	19.06	18.71	18.73	17.47	18.92	19.3		100	100	100	100	100	100	100	100	100	100	100	100	100	100	100	100	100	100
		2	23.07	22.89	22.44	23.5	22.67	21.93	24.96	26.96	25.94	24.91	26.67	24.64	19.67	19.86	19.37	18.67	20.07	19.89		107.402	104.14	103.985	105.004	103.705	104.28	105.673	107.668	109.59	104.708	106.297	107.037	103.2	106.146	103.417	106.869	106.078	103.057
		3	23.69	23.63	24.03	24.7	23.89	23.18	26.02	27.53	26.29	25.97	27.52	25.15	20.77	21.76	20.67	19.88	21.16	21.05		110.289	107.507	111.353	110.366	109.286	110.223	110.161	109.944	111.069	109.164	109.685	109.253	108.972	116.301	110.358	113.795	111.839	109.067
		4	24.42	24.89	25.22	25.79	25.17	24.49	27.39	29.17	27.21	27.88	29.04	26.59	21.52	22.47	21.41	21.59	22.64	22.3		113.687	113.239	116.867	115.237	115.142	116.453	115.961	116.494	114.956	117.192	115.743	115.508	112.907	120.096	114.309	123.583	119.662	115.544
		5	25.7	25.89	26.01	26.76	25.46	26.08	28.57	30.17	27.85	28.72	29.81	27.01	21.67	23.47	22.32	22.34	23.01	23.01		119.646	117.789	120.528	119.571	116.468	124.013	120.957	120.487	117.659	120.723	118.812	117.333	113.694	125.441	119.167	127.876	121.617	119.223
		6	26.03	26.18	27.07	27.5	27.71	26.57	29.36	31.12	28.59	29.79	30.09	27.35	23.1	24.47	23.35	23.31	24.56	24.38		121.182	119.108	125.44	122.878	126.761	126.343	124.301	124.281	120.786	125.221	119.928	118.81	121.196	130.786	124.666	133.429	129.81	126.321
		7	27.72	27.39	27.39	27.98	28.09	27.62	29.77	31.9	29.1	30.89	30.7	28.06	24.23	26.33	24.39	23.64	25.68	25.48		129.05	124.613	126.923	125.022	128.5	131.336	126.037	127.396	122.94	129.844	122.36	121.894	127.125	140.727	130.219	135.318	135.729	132.021
		8	27.62	28.18	27.92	27.84	29.09	28.01	30.28	32.11	29.43	31.33	30.83	28.01	25.57	27.66	24.93	25.15	26.14	26.36		128.585	128.207	129.379	124.397	133.074	133.191	128.196	128.235	124.335	131.694	122.878	121.677	134.155	147.835	133.102	143.961	138.161	136.58
		9	28.4	29.16	29.27	29.29	29.41	29.48	31.61	32.73	30.03	31.68	31.97	28.43	26.34	28.06	25.57	26.33	27.15	27.25		132.216	132.666	135.635	130.876	134.538	140.181	133.827	130.711	126.869	133.165	127.421	123.501	138.195	149.973	136.519	150.716	143.499	141.192
		10	29.23	30.08	29.78	29.79	30.32	29.63	32.42	33.42	31.72	32.73	32.54	28.94	26.99	28.36	25.49	26.47	27.52	27.72		136.08	136.852	137.998	133.11	138.701	140.894	137.257	133.466	134.009	137.579	129.693	125.717	141.605	151.577	136.092	151.517	145.455	143.627
		11	30.02	30.52	30.79	30.36	31.12	30.05	33.09	34.28	32.16	33.29	33.39	29.41	27.45	28.42	26.16	27.07	27.87	27.36		139.758	138.854	142.678	135.657	142.36	142.891	140.093	136.901	135.868	139.933	133.081	127.758	144.019	151.897	139.669	154.951	147.304	141.762
		12	30.36	31.66	31.55	31.29	31.55	30.6	34.42	35.88	32.71	34.82	33.69	30.19	28.03	30.18	26.91	28.05	28.13	28.13		141.341	144.04	146.2	139.812	144.328	145.506	145.724	143.291	138.192	146.364	134.277	131.147	147.062	161.304	143.673	160.561	148.679	145.751
		13	30.86	32.08	32.57	31.58	33.42	31.89	35.06	37.02	33.98	34.74	34.43	31.02	28.57	31.52	27.75	28.93	29.44	30.17		143.669	145.951	150.927	141.108	152.882	151.641	148.434	147.843	143.557	146.028	137.226	134.752	149.895	168.466	148.158	165.598	155.603	156.321
		14	31.67	32.39	33.21	31.93	34.2	32.27	35.59	37.45	34.29	35.24	35.13	30.91	29.52	31.22	27.72	29.36	29.82	29.94		147.439	147.361	153.892	142.672	156.45	153.447	150.677	149.561	144.867	148.129	140.016	134.275	154.879	166.863	147.998	168.06	157.611	155.13
		15	32.1	32.74	33.35	32.63	34.16	33.15	36.8	38.14	35.19	35.85	36.15	31.66	29.79	31.9	28.42	30.78	30.06	31.01		149.441	148.954	154.541	145.8	156.267	157.632	155.8	152.316	148.669	150.694	144.081	137.533	156.296	170.497	151.735	176.188	158.879	160.674
		16	32.06	33.45	33.63	32.63	34.03	33.67	37.71	38.59	35.05	36.57	36.06	31.9	30.44	32.45	29.1	31.57	30.81	31.53		149.255	152.184	155.839	145.8	155.672	160.105	159.653	154.113	148.078	153.72	143.723	138.575	159.706	173.437	155.366	180.71	162.844	163.368
		17	32.81	34.21	34.58	33.41	35.57	34.65	38.45	38.94	35.86	37.27	37.17	31.89	31.14	32.48	29.65	32.44	31.42	32.77		152.747	155.641	160.241	149.285	162.717	164.765	162.786	155.511	151.5	156.662	148.147	138.532	163.379	173.597	158.302	185.69	166.068	169.793
		18	33.46	33.9	34.79	33.93	35.85	35.11	39.44	39.95	36.38	37.41	36.94	32.8	31.63	33.65	29.67	32.71	32.46	33.21		155.773	154.231	161.214	151.609	163.998	166.952	166.977	159.545	153.697	157.251	147.23	142.485	165.95	179.85	158.409	187.235	171.564	172.073
		19	33.16	34.08	34.98	34.11	36.06	35.1	39.92	40.18	36.45	37.84	37.35	32.66	32.26	33.21	30.59	33.19	32.13	33.87		154.376	155.05	162.095	152.413	164.959	166.904	169.009	160.463	153.992	159.058	148.864	141.877	169.255	177.499	163.321	189.983	169.82	175.492
		20	34.17	34.93	36.42	34.08	36.39	35.71	40.12	40.42	37.29	37.98	37.48	33.29	33.08	33.57	31.25	33.73	33.03	34.34		159.078	158.917	168.767	152.279	166.468	169.805	169.856	161.422	157.541	159.647	149.382	144.613	173.557	179.423	166.845	193.074	174.577	177.927
		21	34.65	35.18	36.85	34.11	37.1	36.36	41.06	40.83	37.27	38.74	38.27	33.94	33.59	34.23	31.53	34.51	34.31	34.9		161.313	160.055	170.76	152.413	169.716	172.896	173.836	163.059	157.457	162.842	152.531	147.437	176.233	182.95	168.34	197.539	181.342	180.829
		22	34.93	35.74	37.17	35.07	37.34	36.67	41.52	41.35	37.67	38.36	38.03	33.92	34.58	34.98	31.52	35.02	34.58	35.85		162.616	162.602	172.243	156.702	170.814	174.37	175.783	165.136	159.147	161.244	151.574	147.35	181.427	186.959	168.286	200.458	182.77	185.751
		23	34.74	35.24	37.21	34.97	37.63	36.8	42.85	42.06	37.69	39.93	38.45	33.88	35.09	35.23	31.92	34.93	35.07	36.16		161.732	160.328	172.428	156.256	172.141	174.988	181.414	167.971	159.231	167.844	153.248	147.176	184.103	188.295	170.422	199.943	185.359	187.358
		24	36.04	35.93	38.01	35.73	38.49	37.32	42.83	42.35	38.01	40.2	38.67	34.36	35.83	35.45	32.84	35.62	36.19	36.81		167.784	163.467	176.135	159.651	176.075	177.461	181.329	169.129	160.583	168.979	154.125	149.262	187.985	189.471	175.334	203.892	191.279	190.725
		25	36.2	36.35	38.56	36.05	39.01	37.84	43.01	42.93	38.8	40.79	39.65	35.09	35.57	35.81	33.04	36.03	35.57	37.25		168.529	165.378	178.684	161.081	178.454	179.933	182.091	171.446	163.921	171.459	158.031	152.433	186.621	191.395	176.401	206.239	188.002	193.005
		26	37	36.37	39.17	35.53	39.17	38.49	43.98	42.97	37.86	40.84	39.21	33.76	36.27	36.43	33.81	36.91	36.33	37.92		172.253	165.469	181.511	158.758	179.186	183.024	186.198	171.605	159.949	171.669	156.277	146.655	190.294	194.709	180.513	211.276	192.019	196.477
		27	35.62	36.07	39.03	36.4	38.53	38.46	45.32	43.27	38.78	41.61	39.41	35.08	36.82	36.98	34.51	37.46	37.08	38.63		165.829	164.104	180.862	162.645	176.258	182.882	191.871	172.804	163.836	174.905	157.075	152.389	193.179	197.648	184.25	214.425	195.983	200.155
		28	36.82	36.21	39.61	36.47	39.71	39.57	43.41	43.83	38.5	41.87	40.14	35.45	37.77	38.04	35	38.01	38.36	38.98		171.415	164.741	183.55	162.958	181.656	188.16	183.785	175.04	162.653	175.998	159.984	153.997	198.164	203.314	186.866	217.573	202.748	201.969
		29	36.66	36.54	39.36	35.85	39.68	39.16	44.26	44.04	40.05	42.9	40.84	35.66	37.59	37.79	34.36	37.87	37.67	38.21		170.67	166.242	182.391	160.188	181.519	186.21	187.384	175.879	169.202	180.328	162.774	154.909	197.219	201.978	183.449	216.772	199.101	197.979
		30	37.17	36.95	39.93	36.96	39.95	39.38	44.57	44.33	39.35	41.73	40.37	36.06	37.94	37.28	34.1	37.21	37.41	38.39		173.045	168.107	185.032	165.147	182.754	187.256	188.696	177.037	166.244	175.41	160.901	156.646	199.056	199.252	182.061	212.994	197.727	198.912
		31	37.27	36.69	40.07	37.89	39.76	39.14	45.86	45.03	40.52	42.44	41.53	36.09	38.26	37.63	35.15	36.46	37.39	38.23		173.51	166.924	185.681	169.303	181.885	186.115	194.157	179.832	171.187	178.394	165.524	156.777	200.735	201.122	187.667	208.701	197.622	198.083
		32	37.13	36.24	40.26	38.05	40.95	39.75	44.83	45.18	39.92	42.98	41.83	36.31	38.02	36.7	34.88	35.04	37.95	38.19		172.858	164.877	186.562	170.018	187.328	189.016	189.797	180.431	168.652	180.664	166.72	157.732	199.475	196.152	186.225	200.572	200.581	197.876
		33	38.25	36.86	40.83	38.48	41.06	40.02	45.44	45.87	40.63	43.49	43.18	35.38	38.29	36.08	35.71	35.5	37.11	38.32		178.073	167.698	189.203	171.939	187.832	190.3	192.379	183.187	171.652	182.808	172.1	153.692	200.892	192.838	190.657	203.205	196.142	198.549
		34	38.24	36.76	40.75	38.75	41.07	40.44	45.92	45.88	40.81	44.18	43.71	36.26	38.19	37.65	36.29	36.05	38.19	39.58		178.026	167.243	188.832	173.146	187.877	192.297	194.412	183.227	172.412	185.708	174.213	157.515	200.367	201.229	193.753	206.354	201.85	205.078
		35	38.95	37.43	41.58	39.14	41.73	40.79	46.29	46.28	41.36	44.57	44.44	36.54	38.52	37.98	36.64	36.78	38.28	39.1		181.331	170.291	192.678	174.888	190.897	193.961	195.978	184.824	174.736	187.348	177.122	158.732	202.099	202.993	195.622	210.532	202.326	202.591
		36	39.62	36.94	41.56	39.25	41.92	40.62	46.66	46.7	42.54	44.44	45	37.17	40.05	38.24	37.12	36.52	39.12	39.33		184.451	168.062	192.586	175.38	191.766	193.153	197.544	186.502	179.721	186.801	179.354	161.468	210.126	204.383	198.185	209.044	206.765	203.782
		37	39.43	37.37	42.04	39.97	42.06	40.43	46.83	46.77	41.91	44.13	44.85	35.9	39.94	39.16	37.16	37.07	39.71	39.76		183.566	170.018	194.81	178.597	192.406	192.249	198.264	186.781	177.06	185.498	178.756	155.951	209.549	209.3	198.398	212.192	209.884	206.01
		38	40.02	37.24	41.65	40.54	41.75	40.45	46.33	47.3	42.42	44.91	45.47	36.4	41	40.01	38.71	38.13	39.18	40.01		186.313	169.427	193.003	181.144	190.988	192.344	196.147	188.898	179.214	188.777	181.228	158.123	215.11	213.843	206.674	218.26	207.082	207.306
		39	40.18	36.96	41.58	40.29	42.96	40.48	47.01	48.4	42.56	43.66	45.67	46.93	39.6	38.26	37.03	36.38	38.98	39.42		187.058	168.153	192.678	180.027	196.523	192.487	199.026	193.291	179.806	183.522	182.025	203.866	207.765	204.49	197.704	208.243	206.025	204.249
		40	40.41	37.51	41.87	40.65	42.62	41.37	47.22	48.94	43.66	45.67	46.93	38.43	39.8	39.08	37.35	36.91	39.7	40.01		188.128	170.655	194.022	181.635	194.968	196.719	199.915	195.447	184.453	191.971	187.047	166.942	208.814	208.872	199.413	211.276	209.831	207.306
		41	40.67	38.05	42.22	41.56	42.28	41.59	46.53	47.39	43.54	46.12	46.64	36.13	40.64	40.22	37.9	37.77	40.8	40.28		189.339	173.112	195.644	185.702	193.413	197.765	196.994	189.257	183.946	193.863	185.891	156.95	213.221	214.965	202.349	216.199	215.645	208.705
		42	40.87	37.85	42.74	41.23	43.06	41.71	47.63	47.78	44.75	46.58	47.8	37.65	41.56	39.65	38.04	37.54	40.07	40.3		190.27	172.202	198.054	184.227	196.981	198.336	201.651	190.815	189.058	195.797	190.514	163.553	218.048	211.919	203.097	214.883	211.786	208.808
		43	41.54	37.97	42.73	40.89	43.01	41.63	47.51	47.75	43.61	46.61	48.25	37.21	40.95	39.97	38.27	37.96	41.07	40.27		193.389	172.748	198.007	182.708	196.752	197.955	201.143	190.695	184.242	195.923	192.308	161.642	214.848	213.629	204.325	217.287	217.072	208.653
		44	40.72	38.52	42.72	41.2	42.61	42.89	46.38	48.44	42.87	45.72	46.51	36.33	40.33	40.52	38.02	38.4	40.4	40.63		189.572	175.25	197.961	184.093	194.922	203.947	196.359	193.45	181.115	192.182	185.373	157.819	211.595	216.569	202.99	219.805	213.531	210.518
		45	39.24	38.53	43.07	41.29	42.93	42.59	44.84	47.09	42.54	45.42	45.99	35.91	41.12	40.73	37.98	38.35	40.16	41.17		182.682	175.296	199.583	184.495	196.386	202.52	189.839	188.059	179.721	190.921	183.3	155.995	215.74	217.691	202.776	219.519	212.262	213.316
		46	40.08	38.45	42.25	41.88	43.52	43.44	44.95	46.93	42.29	44.92	45.69	36.86	40.53	41.38	37.96	38.13	40.53	40.81		186.592	174.932	195.783	187.131	199.085	206.562	190.305	187.42	178.665	188.819	182.104	160.122	212.644	221.165	202.67	218.26	214.218	211.451
		47	40.74	38.81	42.75	41.72	42.83	42.27	44.79	47.81	43.36	45.15	45.84	36.11	40.54	42.24	38.02	37.89	40.85	42.08		189.665	176.57	198.1	186.416	195.929	200.999	189.627	190.935	183.185	189.786	182.702	156.864	212.697	225.762	202.99	216.886	215.909	218.031
		48	41.38	39.13	42.87	41.98	43.61	42.45	43.91	48.63	43.71	45.21	45.81	37.03	41.45	42.15	38.2	38.99	41.61	42.04		192.644	178.025	198.656	187.578	199.497	201.854	185.902	194.209	184.664	190.038	182.583	160.86	217.471	225.281	203.951	223.183	219.926	217.824
		49	41.77	39.24	43.4	42.84	44.31	43.05	44.84	47.75	43.07	45.43	46.09	37.8	41.2	42.69	38.54	38.94	41.56	41.5		194.46	178.526	201.112	191.421	202.699	204.708	189.839	190.695	181.96	190.963	183.699	164.205	216.159	228.167	205.766	222.896	219.662	215.026
		50	39.98	39.32	43.09	42.59	42.28	42.58	45.92	48.67	43.48	45.84	46.04	38.51	40.27	41.94	38.49	38.4	40.28	42.37		186.127	178.89	199.676	190.304	193.413	202.473	194.412	194.369	183.692	192.686	183.499	167.289	211.28	224.158	205.499	219.805	212.896	219.534
		51	40.82	39.65	43.51	42.47	43.25	42.97	45.64	48.07	42.94	45.26	45.39	38.2	41.37	43.18	38.82	37.99	40.42	42.09		190.037	180.391	201.622	189.768	197.85	204.327	193.226	191.973	181.411	190.248	180.909	165.943	217.051	230.786	207.261	217.459	213.636	218.083
		52	41.43	39.5	43.59	42.65	43.47	42.87	45.7	48.12	42.86	45.02	45.43	37.98	41.17	42.59	38.35	37.96	40.52	43.46		192.877	179.709	201.993	190.572	198.856	203.852	193.48	192.173	181.073	189.239	181.068	164.987	216.002	227.632	204.752	217.287	214.165	225.181
		53	41.61	39.81	44.09	42.94	44.24	43.58	45.38	48.81	43.31	45.62	45.61	38.58	40.53	43.13	38.42	37.31	40.89	43.58		193.715	181.119	204.31	191.868	202.379	207.228	192.125	194.928	182.974	191.761	181.786	167.593	212.644	230.518	205.125	213.566	216.121	225.803
		54	40.45	39.84	44.35	42.71	42.93	43.17	45.1	48.97	43.63	45.22	45.87	38.29	40.7	42.98	38.38	37.9	40.98	43.3		188.315	181.256	205.514	190.84	196.386	205.278	190.94	195.567	184.326	190.08	182.822	166.334	213.536	229.717	204.912	216.943	216.596	224.352
		55	41.52	39.92	44.83	42.89	44.38	43.51	45.31	50.34	43.36	45.9	45.53	37.61	39.51	42.85	38.38	37.76	40.57	43.12		193.296	181.62	207.739	191.644	203.019	206.895	191.829	201.038	183.185	192.938	181.467	163.38	207.293	229.022	204.912	216.142	214.429	223.42
		56	41.8	40.51	45.27	43.16	44.23	43.58	44.01	49.08	43.09	45.44	45.38	38.55	40.06	43.04	38.77	38.38	41.7	42.88		194.6	184.304	209.778	192.851	202.333	207.228	186.325	196.006	182.045	191.005	180.869	167.463	210.178	230.037	206.994	219.691	220.402	222.176
	Terminate	57	41.78	42.27	45.04	44.01	45.26	44.66	44.08	49.41	44.06	45.45	46.2	38.62	41.21	43.83	39.32	38.91	41.93	43.98		194.507	192.311	208.712	196.649	207.045	212.363	186.622	197.324	186.143	191.047	184.137	167.767	216.212	234.26	209.931	222.725	221.617	227.876
																						Body weight (%)
																					Week (s)	NC1	NC2	NC3	NC4	NC5	NC6	NC7	NC8	NC9	NC10	NC11	NC12	NC13	NC14	NC15	NC16	NC17	NC18
																					1	114.465	112.342	115.014	114.011	114.266	116.093	114.727	115.181	113.857	115.265	113.261	112.834	112.442	119.928	114.591	120.124	117.819	115.033
																					2	138.441	139.133	142.387	135.376	143.19	143.964	140.601	138.573	135.385	140.413	132.084	128.404	144.259	156.845	140.744	156.48	148.044	145.766
																					3	154.569	155.005	161.922	149.943	162.828	165.58	165.417	158.061	152.991	157.125	147.708	141.579	166.339	176.75	160.331	187.203	169.299	171.451
																					4	167.165	163.727	177.916	159.722	176.369	180.117	183.21	170.447	161.331	170.3	155.759	149.895	188.825	193.113	177.439	207.687	191.166	193.634
																					5	175.359	167.34	187.197	169.233	185.727	189.308	191.829	180.631	170.584	181.523	168.479	156.572	199.978	199.366	188.491	208.447	199.336	199.867
																					6	187.018	170.233	194.4	180.959	193.864	194.722	198.506	190.141	181.894	189.461	183.545	166.694	211.805	209.682	200.831	212.871	209.574	206.595
																					7	189.858	175.907	198.458	186.263	197.896	202.649	191.859	190.78	181.936	191.233	184.581	159.644	214.451	221.18	203.638	219.691	216.083	213.546
																					8	191.281	181.041	204.376	191.121	199.177	205.326	191.762	195.151	182.672	191.137	181.774	166.141	212.569	228.839	205.636	217.27	215.464	222.65

## Sheet: PC
			Body weight (g)																			Body weight (%)
		Day (s)	PC1	PC2	PC3	PC4	PC5	PC6	PC7	PC8	PC9	PC10	PC11	PC12	PC13	PC14	PC15	PC16	PC17	PC18		PC1	PC2	PC3	PC4	PC5	PC6	PC7	PC8	PC9	PC10	PC11	PC12	PC13	PC14	PC15	PC16	PC17	PC18
		1	20.95	21.48	22.08	20.98	21.39	23.49	20.54	21.64	20.98	20.49	22.56	21.38	25.75	23.35	24.13	24.38	23.09	23.83		100	100	100	100	100	100	100	100	100	100	100	100	100	100	100	100	100	100
		2	21.82	22.29	22.83	22.19	21.9	24.92	21.02	22.39	21.87	21.36	23.33	22.09	26.67	24.76	24.98	25.95	24.62	24.97		104.153	103.771	103.397	105.767	102.384	106.088	102.337	103.466	104.242	104.246	103.413	103.321	103.573	106.039	103.523	106.44	106.626	104.784
		3	22.75	22.84	23.31	22.94	23.18	25.94	22.06	23.87	23.28	21.89	24.23	23.68	27.05	25.36	25.63	25.49	25.03	25.7		108.592	106.331	105.571	109.342	108.368	110.43	107.4	110.305	110.963	106.833	107.402	110.758	105.049	108.608	106.216	104.553	108.402	107.847
		4	23.63	23.98	23.95	23.26	23.87	26.67	23.49	24.68	24.28	22.89	25.8	24.5	27.58	26.28	26.38	26.35	26.18	26.39		112.792	111.639	108.469	110.867	111.594	113.538	114.362	114.048	115.729	111.713	114.362	114.593	107.107	112.548	109.324	108.08	113.382	110.743
		5	24.31	25.05	24.69	24.01	24.13	27.6	23.78	25.57	25.17	24.66	26.58	25.43	28.79	27.03	27.35	26.99	27.02	26.91		116.038	116.62	111.821	114.442	112.81	117.497	115.774	118.161	119.971	120.351	117.819	118.943	111.806	115.76	113.344	110.705	117.02	112.925
		6	25.04	25.82	25.19	24.97	25.59	28.65	24.85	26.5	25.58	24.25	27.72	26.86	29.07	27.35	28.02	27.01	27.59	27.78		119.523	120.205	114.085	119.018	119.635	121.967	120.983	122.458	121.926	118.35	122.872	125.631	112.893	117.131	116.121	110.788	119.489	116.576
		7	25.89	26.49	25.76	25.9	26.28	29.5	25.68	27.78	26.48	25.67	29.04	28.43	29.58	26.74	28.34	27.8	28.7	27.66		123.58	123.324	116.667	123.451	122.861	125.585	125.024	128.373	126.215	125.281	128.723	132.975	114.874	114.518	117.447	114.028	124.296	116.072
		8	26.59	27.03	25.86	26.74	27.13	30.46	25.28	28.13	26.49	25.62	29.43	29.28	30.83	27.87	28.76	28.73	29.73	28.52		126.921	125.838	117.12	127.455	126.835	129.672	123.077	129.991	126.263	125.037	130.452	136.95	119.728	119.358	119.188	117.842	128.757	119.681
		9	27.92	27.48	26.53	27.28	27.47	30.63	26.46	29.08	26.89	26.85	30.45	30.02	31.26	28.18	29.61	28.98	30.35	29.18		133.27	127.933	120.154	130.029	128.424	130.396	128.822	134.381	128.17	131.04	134.973	140.412	121.398	120.685	122.71	118.868	131.442	122.451
		10	28.18	27.83	27.47	28.03	28.62	31.85	27.34	29.58	28.09	27.72	31.19	31.05	32.18	29.04	30.74	29.78	31.31	29.93		134.511	129.562	124.411	133.603	133.801	135.59	133.106	136.691	133.889	135.286	138.254	145.229	124.971	124.368	127.393	122.149	135.6	125.598
		11	28.85	28.64	28.08	28.46	29.07	32.34	27.9	30.98	27.66	27.94	31.42	31.86	32.48	29.64	31.56	30.94	31.95	30.41		137.709	133.333	127.174	135.653	135.905	137.676	135.833	143.161	131.84	136.359	139.273	149.018	126.136	126.938	130.792	126.907	138.372	127.612
		12	29.34	29.07	28.69	29.12	30.4	33.07	28.14	31.36	28.43	29.32	32.18	32.61	33	30.03	32.89	31.52	33.09	31.36		140.048	135.335	129.937	138.799	142.122	140.783	137.001	144.917	135.51	143.094	142.642	152.526	128.155	128.608	136.303	129.286	143.309	131.599
		13	30.12	29.66	29.27	30.05	30.97	33.84	29.37	32.26	29.46	30.3	33.31	33.3	33.29	30.4	33.13	32.13	34.09	31.84		143.771	138.082	132.563	143.232	144.787	144.061	142.989	149.076	140.419	147.877	147.651	155.753	129.282	130.193	137.298	131.788	147.64	133.613
		14	30.19	30.08	30.07	30.53	31.94	34.26	29.74	32.68	30.3	30.59	34.34	34.42	33.26	30.87	34.44	33.03	34.57	32.44		144.105	140.037	136.187	145.52	149.322	145.849	144.791	151.017	144.423	149.292	152.216	160.992	129.165	132.206	142.727	135.48	149.718	136.131
	AOM	15	31.01	30.74	30.27	30.85	32.57	35.02	30.63	33.16	30.96	31.96	35.46	35.03	34.67	31.41	35.01	33.52	35.35	33.28		148.019	143.11	137.092	147.045	152.267	149.085	149.124	153.235	147.569	155.979	157.181	163.845	134.641	134.518	145.089	137.49	153.097	139.656
		16	31.43	31.16	30.96	31.13	33.47	35.65	30.96	34.05	31.77	32.63	35.89	36.34	35.08	31.33	35.33	33.61	36.51	32.86		150.024	145.065	140.217	148.379	156.475	151.767	150.73	157.348	151.43	159.248	159.087	169.972	136.233	134.176	146.415	137.859	158.12	137.893
		17	31.4	31.21	31.29	30.83	34.26	35.24	31.76	35.11	32.37	32.97	35.97	36.27	35.12	31.56	35.76	34.47	36.66	33.43		149.881	145.298	141.712	146.949	160.168	150.021	154.625	162.246	154.29	160.908	159.441	169.645	136.388	135.161	148.197	141.386	158.77	140.285
		18	31.93	31.28	31.26	31.37	34.12	36.46	31.88	34.96	32.97	33.53	36.84	36.54	35.95	31.96	36.17	34.69	37.04	33.1		152.411	145.624	141.576	149.523	159.514	155.215	155.209	161.553	157.15	163.641	163.298	170.907	139.612	136.874	149.896	142.289	160.416	138.901
		19	32.48	31.93	31.55	31.72	35.39	36.69	32.16	35.48	32.93	33.44	36.78	36.45	36.24	32.08	36.65	35.02	37.27	34.03		155.036	148.65	142.889	151.192	165.451	156.194	156.573	163.956	156.959	163.202	163.032	170.486	140.738	137.388	151.886	143.642	161.412	142.803
		20	32.48	31.71	31.69	31.49	35.06	37.18	32.9	35.97	34.08	34.58	37.82	36.33	36.32	32.44	36.63	34.89	37.55	33.73		155.036	147.626	143.524	150.095	163.908	158.28	160.175	166.22	162.44	168.765	167.642	169.925	141.049	138.929	151.803	143.109	162.625	141.544
		21	32.75	32.18	32.23	32.07	35.7	37.68	33.57	36.77	34.61	35.37	38.76	37.93	36.78	32.82	37.81	36.49	37.86	34.57		156.325	149.814	145.969	152.86	166.9	160.409	163.437	169.917	164.967	172.621	171.809	177.409	142.835	140.557	156.693	149.672	163.967	145.069
	DSS	22	32.58	32.12	31.96	31.83	35.94	37.51	33.47	37.17	34.84	35.47	38.62	37.63	36.96	32.97	38.06	37.09	38.08	34.68		155.513	149.534	144.746	151.716	168.022	159.685	162.95	171.765	166.063	173.109	171.188	176.006	143.534	141.199	157.729	152.133	164.92	145.531
	DSS	23	31.93	30.96	30.82	31.54	35.29	37.13	34.64	37.83	35.22	35.83	39.77	39.07	38.05	33.18	38.28	37.41	38.14	35.06		152.411	144.134	139.583	150.334	164.984	158.067	168.647	174.815	167.874	174.866	176.285	182.741	147.767	142.099	158.641	153.445	165.18	147.125
	DSS	24	32.95	32.28	32.66	32.52	35.76	39.09	35.1	38.01	36.97	36.23	40.11	39.42	37.72	33.57	39.28	37.48	38.63	35.68		157.279	150.279	147.917	155.005	167.181	166.411	170.886	175.647	176.215	176.818	177.793	184.378	146.485	143.769	162.785	153.733	167.302	149.727
	DSS	25	33.42	33.29	32.84	32.91	36.98	39.07	35.52	38.02	36.38	36.72	40.41	39.9	38.01	34.48	39.66	38.08	39.04	35.97		159.523	154.981	148.732	156.864	172.885	166.326	172.931	175.693	173.403	179.209	179.122	186.623	147.612	147.666	164.36	156.194	169.078	150.944
	DSS	26	33.38	33.17	32.8	33.27	37.48	40.18	36.1	38.44	36.04	37.42	40.94	40.38	38.27	34.13	39.94	38.34	39.97	36.42		159.332	154.423	148.551	158.58	175.222	171.052	175.755	177.634	171.783	182.626	181.472	188.868	148.621	146.167	165.52	157.26	173.105	152.833
	DSS	27	33.79	33.28	33.18	33.18	37.24	39.84	36.56	37.73	36.55	38.21	41.35	40.42	38.95	35.26	40.19	39.29	40.64	36.84		161.289	154.935	150.272	158.151	174.1	169.604	177.994	174.353	174.214	186.481	183.289	189.055	151.262	151.006	166.556	161.157	176.007	154.595
	DSS	28	33.75	33.14	33.46	33.18	37.45	40.84	36.63	38.54	36.97	39	41.87	41.8	39.46	34.9	40.66	39.1	40.79	37.37		161.098	154.283	151.54	158.151	175.082	173.861	178.335	178.096	176.215	190.337	185.594	195.51	153.243	149.465	168.504	160.377	176.657	156.819
		29	33.04	32.79	32.31	33	38.09	39.95	37.18	38.47	37.15	38.64	41.45	41.13	39.19	35.01	41.03	39.94	40.85	37.31		157.709	152.654	146.332	157.293	178.074	170.072	181.013	177.773	177.073	188.58	183.732	192.376	152.194	149.936	170.037	163.823	176.916	156.567
		30	33.13	33.94	32.44	32.9	38.69	40.16	37.63	38.92	37.1	38.55	42.21	42.49	39.03	35.22	40.66	40.07	40.9	37.56		158.138	158.007	146.92	156.816	180.879	170.966	183.204	179.852	176.835	188.141	187.101	198.737	151.573	150.835	168.504	164.356	177.133	157.616
		31	33.68	34.15	31.24	34.13	39.32	40.95	37.09	38.55	36.57	36.82	41.65	41.98	39.04	34.91	40.77	40.77	40.92	38.08		160.764	158.985	141.486	162.679	183.824	174.33	180.574	178.142	174.309	179.697	184.619	196.352	151.612	149.507	168.96	167.227	177.22	159.799
		32	33.69	33.93	30.16	34.15	39.44	41.27	37.34	38.64	37.52	33.55	42.59	42.83	39.11	35.57	40.45	40.98	41.55	38.03		160.811	157.961	136.594	162.774	184.385	175.692	181.792	178.558	178.837	163.738	188.785	200.327	151.883	152.334	167.634	168.089	179.948	159.589
		33	33.47	33.86	30.97	34.18	40.33	41.72	37.63	39.15	37.96	31.63	42.08	43.86	38.79	35.05	41.12	40.82	41.64	38.4		159.761	157.635	140.263	162.917	188.546	177.607	183.204	180.915	180.934	154.368	186.525	205.145	150.641	150.107	170.41	167.432	180.338	161.141
		34	33.76	34.13	30.74	34.38	40.28	41.56	37.61	39.43	38.22	32.71	42.11	43.29	39.24	35.27	41.37	41.36	41.75	38.53		161.146	158.892	139.221	163.87	188.312	176.926	183.106	182.209	182.173	159.639	186.658	202.479	152.388	151.049	171.446	169.647	180.814	161.687
		35	33.96	34.52	31.75	35.28	41.09	42.64	38.33	40	39.38	36	42.82	44.9	39.41	35.85	41.9	41.82	42.18	38.78		162.1	160.708	143.795	168.16	192.099	181.524	186.611	184.843	187.703	175.695	189.805	210.009	153.049	153.533	173.643	171.534	182.676	162.736
		36	34.65	34.78	32.92	35.28	40.92	42.96	39.19	40.35	39.47	37.66	42.75	45.19	39.32	36.65	42.46	42.2	42.52	39.68		165.394	161.918	149.094	168.16	191.304	182.886	190.798	186.46	188.132	183.797	189.495	211.366	152.699	156.959	175.964	173.093	184.149	166.513
		37	34.42	34.54	32.18	35.16	41.43	43.14	38.92	40.32	39.21	39.35	43.45	45.29	39.55	35.96	43.29	42.11	42.49	39.83		164.296	160.801	145.743	167.588	193.689	183.653	189.484	186.322	186.892	192.045	192.598	211.833	153.592	154.004	179.403	172.724	184.019	167.142
		38	34.71	34.43	33.63	35.51	41.87	43.92	39.13	40.77	40.23	40.18	44.38	46.34	39.85	36.87	43.48	41.92	42.94	40.06		165.68	160.289	152.31	169.256	195.746	186.973	190.506	188.401	191.754	196.096	196.72	216.745	154.757	157.901	180.191	171.944	185.968	168.107
		39	35.22	35.19	34.21	35.54	41.71	43.88	39.34	40.9	39.47	40.09	43.92	46.1	39.25	36.65	42.93	42.7	43.4	40.96		168.115	163.827	154.937	169.399	194.998	186.803	191.529	189.002	188.132	195.656	194.681	215.622	152.427	156.959	177.911	175.144	187.96	171.884
		40	35.51	35.55	34.49	35.43	41.66	43.57	39.95	41.74	39.19	40.84	43.14	47.12	39.63	37.27	44.26	42.82	43.45	41.09		169.499	165.503	156.205	168.875	194.764	185.483	194.499	192.884	186.797	199.317	191.223	220.393	153.903	159.615	183.423	175.636	188.177	172.43
		41	34.78	34.86	34.67	35.76	41.32	43.58	39.63	42.12	38.86	41.69	43.93	47.82	39.81	36.57	43.93	42.89	43.81	41.38		166.014	162.291	157.02	170.448	193.174	185.526	192.941	194.64	185.224	203.465	194.725	223.667	154.602	156.617	182.056	175.923	189.736	173.647
		42	35.02	35.07	34.44	35.43	41.58	44.24	39.86	42.28	39.07	41.21	44.58	48.55	39.64	37.17	44.07	43.24	43.26	41.94		167.16	163.268	155.978	168.875	194.39	188.335	194.06	195.379	186.225	201.122	197.606	227.081	153.942	159.186	182.636	177.358	187.354	175.997
		43	34.32	34.99	34.29	35.12	40.81	42.88	40.5	42.87	39.15	42.14	44.51	48.93	39.13	36.93	43.22	42.71	42.88	40.91		163.819	162.896	155.299	167.398	190.79	182.546	197.176	198.105	186.606	205.661	197.296	228.859	151.961	158.158	179.113	175.185	185.708	171.674
		44	34.11	34.69	35.67	36	41.71	44.38	40.36	43.23	39.89	42.39	44.76	49.56	39.12	36.65	42.96	42.33	42.82	40.78		162.816	161.499	161.549	171.592	194.998	188.931	196.495	199.769	190.133	206.881	198.404	231.805	151.922	156.959	178.036	173.626	185.448	171.129
		45	34.81	34.73	35.66	36.56	42.04	45.03	40.92	43.93	40.27	43.71	45.47	51.53	39.84	37.41	42.77	42.65	42.14	40.21		166.158	161.685	161.504	174.261	196.54	191.699	199.221	203.004	191.945	213.324	201.551	241.02	154.718	160.214	177.248	174.938	182.503	168.737
		46	34.42	35.21	34.43	36.27	41.82	44.76	40.53	43.57	39.91	43.74	45.24	49.92	40.03	38.25	42.98	43.41	42.59	40.41		164.296	163.92	155.933	172.879	195.512	190.549	197.322	201.34	190.229	213.47	200.532	233.489	155.456	163.812	178.119	178.056	184.452	169.576
		47	34.69	35.32	35.89	36.86	42.28	45.68	40.46	44.09	40.57	44.9	46.18	52	38.95	38.45	42.79	42.97	43.03	39.88		165.585	164.432	162.545	175.691	197.662	194.466	196.981	203.743	193.375	219.131	204.699	243.218	151.262	164.668	177.331	176.251	186.358	167.352
		48	34.31	35.2	35.53	36.28	41.15	45	40.93	44.05	41.16	44.93	46.12	51.86	39.53	38.69	43.07	43.64	43.33	40.71		163.771	163.873	160.915	172.927	192.38	191.571	199.27	203.558	196.187	219.278	204.433	242.563	153.515	165.696	178.492	178.999	187.657	170.835
		49	33.96	35.29	35.38	36.18	41.02	44.66	41.02	44.53	40.42	45.86	47.26	52.9	39.89	38.65	42.58	43.44	43.63	40.48		162.1	164.292	160.236	172.45	191.772	190.123	199.708	205.776	192.66	223.816	209.486	247.428	154.913	165.525	176.461	178.179	188.956	169.87
		50	33.85	34.75	36.74	36.82	41.62	45.18	41.73	44.88	41.61	45.74	45.98	52.62	40.4	39.09	43.81	42.83	44.61	41.57		161.575	161.778	166.395	175.5	194.577	192.337	203.165	207.394	198.332	223.231	203.812	246.118	156.893	167.409	181.558	175.677	193.201	174.444
		51	34.12	35.37	36.13	36.63	41.83	44.86	41.35	44.91	41.48	46.57	46.71	54.08	40.15	37.63	42.8	42.23	43.59	40.23		162.864	164.665	163.632	174.595	195.559	190.975	201.315	207.532	197.712	227.282	207.048	252.947	155.922	161.156	177.373	173.216	188.783	168.821
		52	35.11	35.75	36.92	37.17	41.63	45.38	42.2	44.96	41.78	46.54	46.66	53.72	39.89	38.04	43.03	42.29	44.08	40.59		167.589	166.434	167.21	177.169	194.624	193.189	205.453	207.763	199.142	227.135	206.826	251.263	154.913	162.912	178.326	173.462	190.905	170.332
		53	34.47	34	36.68	36.9	41.58	45.39	41.94	45.35	41.67	46.29	48.24	54.53	39.87	38.77	43.92	43.25	44.91	40.8		164.535	158.287	166.123	175.882	194.39	193.231	204.187	209.566	198.618	225.915	213.83	255.051	154.835	166.039	182.014	177.4	194.5	171.213
		54	34.58	35.42	36.1	36.46	41.83	45.07	42.24	45.34	42.94	46.88	47.85	54.97	40.38	38.44	43.55	43.51	44.87	40.84		165.06	164.898	163.496	173.785	195.559	191.869	205.648	209.519	204.671	228.795	212.101	257.109	156.816	164.625	180.481	178.466	194.327	171.381
		55	34.45	35.22	36.1	36.57	41.8	44.87	41.94	44.9	43.01	47.19	48.04	55.31	40.66	38.53	44.53	43.54	45.03	41.34		164.439	163.966	163.496	174.309	195.418	191.017	204.187	207.486	205.005	230.307	212.943	258.7	157.903	165.011	184.542	178.589	195.019	173.479
		56	33.59	35.69	36.69	37.04	41.84	45.8	42.62	45.21	42.87	48.19	48.71	56.02	40.91	38.44	43.82	42.86	45.31	41.09		160.334	166.155	166.168	176.549	195.605	194.977	207.498	208.919	204.337	235.188	215.913	262.021	158.874	164.625	181.6	175.8	196.232	172.43
	Terminate	57	35.28	35.98	36.23	37.28	41.79	45.85	42.43	46.09	43.57	48.08	49.32	56.89	40.76	39.28	44.18	43.24	46.37	41.1		168.401	167.505	164.085	177.693	195.372	195.189	206.573	212.985	207.674	234.651	218.617	266.09	158.291	168.223	183.092	177.358	200.823	172.472
																						Body weight (%)
																					Week (s)	PC1	PC2	PC3	PC4	PC5	PC6	PC7	PC8	PC9	PC10	PC11	PC12	PC13	PC14	PC15	PC16	PC17	PC18
																					1	112.097	111.699	108.573	111.841	111.093	113.586	112.269	113.83	114.15	112.396	113.513	115.174	107.9	110.658	109.425	107.799	112.745	109.85
																					2	137.191	132.874	126.792	136.327	137.314	137.718	135.088	141.319	134.359	138.283	140.78	148.697	125.548	126.051	130.916	126.046	139.263	128.098
																					3	152.39	146.455	141.854	149.435	160.669	154.424	155.696	162.068	156.401	163.48	163.07	170.313	138.785	136.8	149.997	142.207	159.772	140.879
																					4	158.063	151.796	147.334	155.543	171.068	166.429	172.5	175.429	172.252	180.492	179.249	186.169	148.361	145.91	163.442	156.328	170.321	151.082
																					5	160.061	157.835	142.087	162.073	185.16	175.303	182.786	180.327	179.695	172.837	186.746	200.775	151.906	151.043	170.091	167.444	179.292	159.877
																					6	166.594	162.557	153.041	168.943	194.009	185.666	191.974	190.441	187.594	195.928	193.864	218.101	153.703	157.32	180.226	174.546	186.766	170.817
																					7	164.078	163.228	159.711	172.457	194.236	189.984	198.025	202.185	191.591	214.509	202.343	238.34	153.393	162.147	177.828	176.462	185.869	169.882
																					8	163.771	163.74	165.217	175.398	195.105	192.514	204.493	208.311	201.117	228.265	210.353	254.744	156.594	164.54	180.842	176.087	193.281	171.728

## Sheet: LC
			Body weight (g)																			Body weight (%)
		Day (s)	LC1	LC2	LC3	LC4	LC5	LC6	LC7	LC8	LC9	LC10	LC11	LC12	LC13	LC14	LC15	LC16	LC17	LC18		LC1	LC2	LC3	LC4	LC5	LC6	LC7	LC8	LC9	LC10	LC11	LC12	LC13	LC14	LC15	LC16	LC17	LC18
		1	20.33	20.02	21.52	21.55	20.83	21.08	24.52	24.21	23.72	25.49	23.95	24.59	19.98	19.82	17.94	18.08	18.63	18.9		100	100	100	100	100	100	100	100	100	100	100	100	100	100	100	100	100	100
		2	21.34	21.23	22.82	22.83	21.3	22.04	25.17	25.44	24.77	26.76	25.97	25.56	21.34	21.05	19.14	19.67	19.33	20.32		104.968	106.044	106.041	105.94	102.256	104.554	102.651	105.081	104.427	104.982	108.434	103.945	106.807	106.206	106.689	108.794	103.757	107.513
		3	22.74	22.41	23.45	23.98	22.69	23.07	26.47	25.28	25.21	27.43	25.29	26.47	21.78	21.45	20.28	21.26	20.86	21.88		111.854	111.938	108.968	111.276	108.929	109.44	107.953	104.42	106.282	107.611	105.595	107.645	109.009	108.224	113.043	117.588	111.97	115.767
		4	23.38	23.79	24.3	24.79	23.39	24.54	27.43	26.14	26.53	28.15	26.76	27.69	22.77	23.02	21.84	22.34	21.76	22.69		115.002	118.831	112.918	115.035	112.29	116.414	111.868	107.972	111.847	110.435	111.733	112.607	113.964	116.145	121.739	123.562	116.801	120.053
		5	24.35	25.16	26.04	26.08	24.26	25.73	27.58	26.71	27.22	29.59	26.94	28.58	23.54	24.02	22.82	23.14	23.08	23.83		119.774	125.674	121.004	121.021	116.467	122.059	112.48	110.326	114.755	116.085	112.484	116.226	117.818	121.191	127.202	127.987	123.886	126.085
		6	25.26	26.06	27.38	26.58	24.98	26.54	27.67	28.27	26.92	30.87	27.68	28.96	25.7	25.16	23.96	24.84	24.88	25.7		124.25	130.17	127.23	123.341	119.923	125.901	112.847	116.77	113.491	121.106	115.574	117.771	128.629	126.942	133.556	137.389	133.548	135.979
		7	25.99	26.89	28.43	27.88	26.29	27.29	28.05	27.36	28.98	31.29	27.76	29.14	26.96	27.34	24.82	25.95	25.95	27.01		127.841	134.316	132.11	129.374	126.212	129.459	114.396	113.011	122.175	122.754	115.908	118.503	134.935	137.941	138.35	143.529	139.291	142.91
		8	26.46	27.28	29.06	27.82	26.42	27.72	28.91	28.53	29.14	32.71	29.51	30.05	26.86	28.74	26.24	25.92	26.86	27.43		130.152	136.264	135.037	129.095	126.836	131.499	117.904	117.844	122.85	128.325	123.215	122.204	134.434	145.005	146.265	143.363	144.176	145.132
		9	27.24	28.64	29.83	28.89	28.25	29.27	28.93	28.91	30.08	33.53	29.95	30.63	26.79	29.48	27.02	26.75	27.98	27.99		133.989	143.057	138.615	134.06	135.622	138.852	117.985	119.413	126.813	131.542	125.052	124.563	134.084	148.739	150.613	147.954	150.188	148.095
		10	27.47	29.34	30.36	29.61	27.95	30.09	29.45	29.63	30.42	34.12	30.42	31.68	27.98	30.2	27.74	27.36	28.09	28.17		135.121	146.553	141.078	137.401	134.181	142.742	120.106	122.387	128.246	133.856	127.015	128.833	140.04	152.371	154.627	151.327	150.778	149.048
		11	27.94	30.07	30.78	29.88	29.1	30.89	30.43	30.51	31.49	35.79	30.98	32.93	28.25	31.33	28.46	27.67	29.03	28.64		137.432	150.2	143.03	138.654	139.702	146.537	124.103	126.022	132.757	140.408	129.353	133.916	141.391	158.073	158.64	153.042	155.824	151.534
		12	28.46	30.48	31.89	30.78	28.87	30.62	31.16	31.25	32.93	36.57	32.23	33.53	29.9	33.2	29.11	28.55	29.97	29.27		139.99	152.248	148.188	142.831	138.598	145.256	127.08	129.079	138.828	143.468	134.572	136.356	149.65	167.508	162.263	157.909	160.87	154.868
		13	29.22	31.88	32.41	31.98	30.97	31.98	32.56	31.54	33.04	37.71	32.45	34.39	30.52	34.27	29.97	29.68	31.36	30.37		143.728	159.241	150.604	148.399	148.68	151.708	132.79	130.277	139.292	147.94	135.491	139.854	152.753	172.906	167.057	164.159	168.331	160.688
		14	29.83	31.82	32.89	32.46	31.11	33.83	32.16	31.63	33.59	38.08	32.97	34.47	30.86	34.81	30.14	29.97	31.59	30.42		146.729	158.941	152.835	150.626	149.352	160.484	131.158	130.648	141.61	149.392	137.662	140.179	154.454	175.631	168.004	165.763	169.565	160.952
	AOM	15	30	32.54	33.95	32.98	32.32	32.93	32.45	32.98	33.57	38.98	33.39	35.47	31.11	35.57	31.03	29.89	32.64	31.19		147.565	162.537	157.76	153.039	155.161	156.214	132.341	136.225	141.526	152.923	139.415	144.246	155.706	179.465	172.965	165.321	175.201	165.026
		16	30	32.82	33.96	33.91	32.76	34.22	32.54	33.06	33.79	39.21	33.6	35.95	31.21	35.97	31.94	30.66	32.27	31.27		147.565	163.936	157.807	157.355	157.273	162.334	132.708	136.555	142.454	153.825	140.292	146.198	156.206	181.483	178.038	169.58	173.215	165.45
		17	31.36	33.79	34.92	34.16	33.16	34.65	32.87	33.22	33.94	40.01	33.87	36.02	31.61	36.86	32.11	31.23	33.06	31.74		154.255	168.781	162.268	158.515	159.193	164.374	134.054	137.216	143.086	156.964	141.42	146.482	158.208	185.974	178.986	172.732	177.456	167.937
		18	31.44	33.43	35.65	33.93	33.13	34.99	33.33	33.97	34.18	40.58	34.18	36.59	32.15	37.88	32.86	31.87	34.25	32.6		154.648	166.983	165.66	157.448	159.049	165.987	135.93	140.314	144.098	159.2	142.714	148.8	160.911	191.12	183.166	176.272	183.843	172.487
		19	31.7	33.4	35.59	34.19	33.23	33.47	33.82	34.39	34.63	41.13	34.64	36.43	32.81	38.39	33.41	31.63	33.84	32.44		155.927	166.833	165.381	158.654	159.53	158.776	137.928	142.049	145.995	161.357	144.635	148.15	164.214	193.693	186.232	174.945	181.643	171.64
		20	32.67	34.29	36.16	35.03	33.84	35.1	33.58	34.38	34.96	41.53	34.79	37.03	32.87	39.03	33.49	31.89	34.67	32.84		160.698	171.279	168.03	162.552	162.458	166.509	136.949	142.007	147.386	162.927	145.261	150.59	164.515	196.922	186.678	176.383	186.098	173.757
		21	32.92	34.96	36.64	36.14	34.5	35.96	34.94	35.52	35.36	42.05	35.66	37.51	33.94	39.61	34.3	32.53	35.36	33.44		161.928	174.625	170.26	167.703	165.627	170.588	142.496	146.716	149.073	164.967	148.894	152.542	169.87	199.849	191.193	179.923	189.801	176.931
	DSS	22	32.63	34.69	36.64	36.17	34.3	35.23	34.64	35.87	35.67	42.2	35.56	37.05	34.63	39.92	35.01	33.69	36.26	34.22		160.502	173.277	170.26	167.842	164.666	167.125	141.272	148.162	150.379	165.555	148.476	150.671	173.323	201.413	195.151	186.338	194.632	181.058
	DSS	23	33.88	35.59	37.83	36.74	34.93	37.73	34.97	36.06	35.29	42.4	36.18	37.34	34.61	40.8	35.29	34.22	37.01	34.62		166.65	177.772	175.79	170.487	167.691	178.985	142.618	148.947	148.777	166.34	151.065	151.85	173.223	205.853	196.711	189.27	198.658	183.175
	DSS	24	34.79	36.13	38.61	38.04	35.89	37.42	36.01	36.76	36.46	44.1	36.69	37.86	36.34	41.46	36.13	34.69	38.66	34.81		171.126	180.47	179.414	176.52	172.3	177.514	146.86	151.838	153.71	173.009	153.194	153.965	181.882	209.183	201.394	191.869	207.515	184.18
	DSS	25	34.42	36.31	38.52	37.79	35.39	37.38	35.81	36.47	36.82	44.44	37.11	38	36.24	42.09	36.29	34.94	38.4	35.14		169.306	181.369	178.996	175.36	169.899	177.324	146.044	150.64	155.228	174.343	154.948	154.534	181.381	212.361	202.285	193.252	206.119	185.926
	DSS	26	35	36.64	39.07	38.21	35.64	38.84	36.27	36.93	37.19	44.39	37.23	38.61	37.14	42.18	37.01	34.49	38.6	35.23		172.159	183.017	181.552	177.309	171.099	184.25	147.92	152.54	156.788	174.147	155.449	157.015	185.886	212.815	206.299	190.763	207.193	186.402
	DSS	27	35.47	36.51	38.74	38.22	36.16	38.35	37.13	37.52	37.8	45.02	37.92	38.92	37.15	43.02	37.74	35.55	39.25	35.84		174.471	182.368	180.019	177.355	173.596	181.926	151.427	154.977	159.359	176.618	158.33	158.276	185.936	217.053	210.368	196.626	210.682	189.63
	DSS	28	35.89	37.56	39.65	39.35	36.69	39.68	36.63	37.59	37.85	45.05	37.87	38.94	37.39	43.06	38.54	36.04	40.2	36.06		176.537	187.612	184.247	182.599	176.14	188.235	149.388	155.266	159.57	176.736	158.121	158.357	187.137	217.255	214.827	199.336	215.781	190.794
		29	35.46	37.26	39.51	39.14	37.42	39.41	37.16	38.37	37.98	46.23	37.9	39.4	37.28	42.92	38.73	35.91	39.84	36.44		174.422	186.114	183.597	181.624	179.645	186.954	151.55	158.488	160.118	181.365	158.246	160.228	186.587	216.549	215.886	198.617	213.849	192.804
		30	36.57	37.58	40.46	39.68	37.84	40.28	36.87	38.33	37.76	45.93	37.63	39.82	37.75	42.07	38.77	36.84	39.98	36.32		179.882	187.712	188.011	184.13	181.661	191.082	150.367	158.323	159.191	180.188	157.119	161.936	188.939	212.26	216.109	203.761	214.6	192.169
		31	36.76	37.84	40.34	39.71	38.35	40.85	36.88	39.02	38.04	45.93	38.64	40.08	37.97	42.64	38.64	36.76	40.12	36.92		180.817	189.011	187.454	184.269	184.109	193.786	150.408	161.173	160.371	180.188	161.336	162.993	190.04	215.136	215.385	203.319	215.352	195.344
		32	37.45	37.34	40.24	40.07	37.83	41.64	37.01	38.78	39.66	46.12	38.02	40.19	38.02	42.66	39.31	37.72	40.69	36.75		184.211	186.513	186.989	185.94	181.613	197.533	150.938	160.182	167.201	180.934	158.747	163.44	190.29	215.237	219.119	208.628	218.411	194.444
		33	37.53	38.51	40.62	40.66	38.2	41.91	37.42	39.13	39.8	46.53	38.56	40.63	37.91	43.29	39.1	37.42	40.57	36.88		184.604	192.358	188.755	188.677	183.389	198.814	152.61	161.627	167.791	182.542	161.002	165.23	189.74	218.416	217.949	206.969	217.767	195.132
		34	36.76	38.36	41.04	40.87	38.44	42.07	37.71	39.49	39.43	46.81	38.71	40.33	37.67	43.23	40.37	37.4	42.23	37.87		180.817	191.608	190.706	189.652	184.542	199.573	153.793	163.114	166.231	183.641	161.628	164.01	188.539	218.113	225.028	206.858	226.677	200.37
		35	37.93	38.79	40.52	40.67	38.97	42.97	37.49	40.07	39.87	46.87	38.17	40.8	38.69	43.62	40.63	37.69	42.12	37.77		186.572	193.756	188.29	188.724	187.086	203.843	152.896	165.51	168.086	183.876	159.374	165.921	193.644	220.081	226.477	208.462	226.087	199.841
		36	38.02	38.87	41.46	41.31	39.05	43.23	37.83	40.41	39.85	47.28	39.3	41.72	38.66	44.36	41.05	38.16	42.72	38.08		187.014	194.156	192.658	191.694	187.47	205.076	154.282	166.914	168.002	185.485	164.092	169.662	193.493	223.814	228.818	211.062	229.308	201.481
		37	38.45	39.01	41.96	41.34	39.13	43.14	37.8	40.74	39.89	47.19	39.46	41.83	39.41	44.58	41.35	39.02	43.02	38.44		189.129	194.855	194.981	191.833	187.854	204.649	154.16	168.278	168.17	185.131	164.76	170.11	197.247	224.924	230.491	215.819	230.918	203.386
		38	38.76	39.73	41.91	41.43	39.96	44.51	38.35	40.96	40.01	47.57	38.77	41.95	40.06	45.03	41.57	39.24	44.34	38.87		190.654	198.452	194.749	192.251	191.839	211.148	156.403	169.186	168.676	186.622	161.879	170.598	200.501	227.195	231.717	217.035	238.003	205.661
		39	39.61	39.58	42.43	42.01	39.97	44.75	38.96	41.43	40.43	47.75	39.27	42.12	39.65	44.86	41.62	38.81	43.98	38.46		194.835	197.702	197.165	194.942	191.887	212.287	158.891	171.128	170.447	187.328	163.967	171.289	198.448	226.337	231.996	214.657	236.071	203.492
		40	40.26	39.3	42.74	41.86	39.94	44.94	39.78	41.65	40.68	48.26	39.41	43.13	39.57	45.85	41.78	39.05	44.55	38.73		198.032	196.304	198.606	194.246	191.743	213.188	162.235	172.036	171.501	189.329	164.551	175.397	198.048	231.332	232.887	215.985	239.13	204.921
		41	39.48	39.65	42.86	42.09	39.59	45.77	39.01	41.34	40.96	47.72	39.52	41.83	39.33	46.1	42.7	39.57	45.19	39.06		194.196	198.052	199.164	195.313	190.062	217.125	159.095	170.756	172.681	187.211	165.01	170.11	196.847	232.593	238.016	218.861	242.566	206.667
		42	39.38	40.31	43.68	41.85	39.96	46.88	39.39	42.15	41.6	48.43	39.43	42.08	40.21	46.58	42.84	39.92	46.27	39.4		193.704	201.349	202.974	194.2	191.839	222.391	160.644	174.102	175.379	189.996	164.635	171.126	201.251	235.015	238.796	220.796	248.363	208.466
		43	39.52	39.76	43.43	42.36	39.48	46.53	39.34	42.81	41.97	48.61	39.04	42.57	40.4	46.57	43.69	40.13	46.64	40.47		194.393	198.601	201.812	196.566	189.534	220.731	160.44	176.828	176.939	190.702	163.006	173.119	202.202	234.965	243.534	221.958	250.349	214.127
		44	39.78	40.23	44.08	42.36	39.16	46.7	39.77	43.43	41.93	48.83	39.52	43.04	40.45	47.11	43.77	40.55	47.02	40.78		195.671	200.949	204.833	196.566	187.998	221.537	162.194	179.389	176.771	191.565	165.01	175.031	202.452	237.689	243.98	224.281	252.389	215.767
		45	40.06	40.87	44.96	42.57	39.54	47.02	40.13	43.06	41.71	48.22	39.49	42.89	40.75	47.15	43.98	40.75	47.18	41.04		197.049	204.146	208.922	197.541	189.822	223.055	163.662	177.86	175.843	189.172	164.885	174.42	203.954	237.891	245.151	225.387	253.247	217.143
		46	40.24	40.19	44.88	42.98	40.16	47.42	40.06	42.84	41.94	48.13	39.26	43.18	40.87	46.89	43.98	40.05	47.12	40.52		197.934	200.749	208.55	199.443	192.799	224.953	163.377	176.952	176.813	188.819	163.925	175.6	204.555	236.579	245.151	221.515	252.925	214.392
		47	39.95	40.78	44.46	43.06	38.23	44.7	40.17	43.69	41.98	48.71	40.31	43.48	41.31	47.47	44.25	40.18	47.45	40.89		196.508	203.696	206.599	199.814	183.533	212.049	163.825	180.463	176.981	191.095	168.309	176.82	206.757	239.506	246.656	222.235	254.697	216.349
		48	39.74	40.75	43.45	42.72	39.19	44.85	40.64	43.65	41.76	49.11	39.94	44.01	41.34	47.49	44.63	40.69	48.05	40.95		195.475	203.546	201.905	198.237	188.142	212.761	165.742	180.297	176.054	192.664	166.764	178.975	206.907	239.606	248.774	225.055	257.917	216.667
		49	40.49	41.74	43.91	44.01	39.57	46.24	40.67	43.95	42.74	48.81	40.12	43.43	41.65	47.32	44.84	40.72	48.38	40.9		199.164	208.492	204.043	204.223	189.966	219.355	165.865	181.537	180.185	191.487	167.516	176.617	208.458	238.749	249.944	225.221	259.689	216.402
		50	40.07	41.26	44.41	43.86	40.02	46.25	41.04	44.01	43.24	50.02	41.35	44.04	42.93	48.06	44.7	39.68	48.43	41.08		197.098	206.094	206.366	203.527	192.127	219.402	167.374	181.784	182.293	196.234	172.651	179.097	214.865	242.482	249.164	219.469	259.957	217.354
		51	40.13	41.46	44.87	43.33	40.18	44.87	40.72	43.49	42.74	49.05	40.31	43.95	42.89	48.45	44.41	41.2	49.21	41.4		197.393	207.093	208.504	201.067	192.895	212.856	166.069	179.637	180.185	192.428	168.309	178.731	214.665	244.45	247.547	227.876	264.144	219.048
		52	39.53	42.01	45.44	43.81	38.02	47.53	40.77	43.17	42.81	49.02	40.35	44.36	42.74	48.48	44.91	41.03	49.2	41.42		194.442	209.84	211.152	203.295	182.525	225.474	166.272	178.315	180.481	192.311	168.476	180.399	213.914	244.601	250.334	226.936	264.09	219.153
		53	40	41.4	46.27	44.63	40.23	48.25	40.76	44.23	44.07	49.5	41.1	44.18	42.58	48.84	44.98	40.8	49.36	41.97		196.754	206.793	215.009	207.1	193.135	228.89	166.232	182.693	185.793	194.194	171.608	179.667	213.113	246.418	250.725	225.664	264.949	222.063
		54	39.16	41.97	46.19	44.37	42.23	48.95	40.8	44.29	44.08	49.16	40.95	44.01	42.65	47.82	45.21	41.4	49.01	42.11		192.622	209.64	214.638	205.893	202.736	232.211	166.395	182.941	185.835	192.86	170.981	178.975	213.463	241.271	252.007	228.982	263.07	222.804
		55	39.44	41.89	45.84	43.87	38.85	46.95	41.6	44.25	45.32	50.01	41.35	44.68	42.96	47.82	44.88	39.96	50.01	42.39		193.999	209.241	213.011	203.573	186.51	222.723	169.657	182.776	191.062	196.195	172.651	181.7	215.015	241.271	250.167	221.018	268.438	224.286
		56	40.61	42.35	46.4	44.64	40.84	47.7	41.9	44.26	45.91	49.54	41.56	45.06	43.99	47.74	45.66	39.93	50.04	42.49		199.754	211.538	215.613	207.146	196.063	226.281	170.881	182.817	193.55	194.351	173.528	183.245	220.17	240.868	254.515	220.852	268.599	224.815
	Terminate	57	40.86	43.05	47.73	44.95	41.3	47.89	41.96	44.65	45.6	50.36	41.78	46.46	42.92	48.51	46.25	41.67	51.35	43.1		200.984	215.035	221.794	208.585	198.272	227.182	171.126	184.428	192.243	197.568	174.447	188.939	214.815	244.753	257.804	230.476	275.631	228.042
																						Body weight (%)
																					Week (s)	LC1	LC2	LC3	LC4	LC5	LC6	LC7	LC8	LC9	LC10	LC11	LC12	LC13	LC14	LC15	LC16	LC17	LC18
																					1	114.813	118.139	115.467	115.141	112.297	115.404	108.885	108.226	110.425	111.853	109.961	110.957	115.88	116.664	120.083	122.693	118.465	121.187
																					2	138.163	149.5	144.198	140.152	138.996	145.297	124.447	125.096	132.914	139.276	130.337	132.272	143.83	160.033	158.21	154.788	157.105	152.902
																					3	154.655	167.854	163.881	159.324	159.756	163.54	136.058	140.155	144.802	158.88	143.233	148.144	161.376	189.787	182.465	173.594	181.037	170.461
																					4	170.108	180.841	178.611	175.353	170.77	179.337	146.504	151.767	154.83	172.393	154.226	154.953	181.253	210.848	203.862	192.494	205.797	185.881
																					5	181.618	189.582	187.686	186.145	183.149	195.941	151.794	161.203	164.141	181.819	159.636	163.394	189.683	216.542	219.422	205.231	218.963	195.729
																					6	192.509	197.267	197.185	193.497	190.385	212.266	157.959	170.343	170.694	187.3	164.128	171.185	197.977	228.744	233.246	216.316	237.766	204.868
																					7	196.599	202.883	205.238	198.913	188.828	219.206	163.587	179.046	177.084	190.786	165.631	175.797	205.041	237.855	246.17	223.665	254.459	215.835
																					8	196.009	208.606	212.042	204.514	192.284	223.977	167.554	181.566	185.6	194.082	171.172	180.259	215.029	243.052	250.637	224.399	264.75	221.361

## Sheet: MC
			Body weight (g)																			Body weight (%)
		Day (s)	MC1	MC2	MC3	MC4	MC5	MC6	MC7	MC8	MC9	MC10	MC11	MC12	MC13	MC14	MC15	MC16	MC17	MC18		MC1	MC2	MC3	MC4	MC5	MC6	MC7	MC8	MC9	MC10	MC11	MC12	MC13	MC14	MC15	MC16	MC17	MC18
		1	20.76	20.07	20.57	21.08	21.2	21.04	24.05	24.74	24.76	23.62	23.03	24.76	19.3	20.48	19.28	19.36	20.22	19.74		100	100	100	100	100	100	100	100	100	100	100	100	100	100	100	100	100	100
		2	22.35	20.93	21.55	21.96	22.33	21.63	25.06	26.24	26.06	24.61	24.19	25.75	20.66	20.3	20.06	20.73	21.19	21.01		107.659	104.285	104.764	104.175	105.33	102.804	104.2	106.063	105.25	104.191	105.037	103.998	107.047	99.1211	104.046	107.076	104.797	106.434
		3	23.08	22.14	22.32	22.82	23.49	21.53	25.22	26.72	26.65	25.62	25.03	26.1	21.51	21.98	21.69	21.76	22.26	22.29		111.175	110.314	108.508	108.254	110.802	102.329	104.865	108.003	107.633	108.467	108.684	105.412	111.451	107.324	112.5	112.397	110.089	112.918
		4	24.16	22.48	23.15	24.08	25.06	22.93	26.72	28.12	27.65	26.07	25.27	27.52	22.5	21.76	21.53	22.29	23.7	23.07		116.378	112.008	112.543	114.231	118.208	108.983	111.102	113.662	111.672	110.373	109.726	111.147	116.58	106.25	111.67	115.134	117.211	116.869
		5	26.03	23.88	24.59	25.4	26.18	24.03	27.19	28.43	29.01	26.95	26.12	27.64	22.34	23.32	23.12	23.3	23.87	23.76		125.385	118.984	119.543	120.493	123.491	114.211	113.056	114.915	117.165	114.098	113.417	111.632	115.751	113.867	119.917	120.351	118.051	120.365
		6	27.34	24.78	25.85	26.45	27.02	25.46	28.21	29.51	29.78	28.22	26.9	28.25	23.82	23.56	23.28	24.37	25.05	24.62		131.696	123.468	125.668	125.474	127.453	121.008	117.297	119.281	120.275	119.475	116.804	114.095	123.42	115.039	120.747	125.878	123.887	124.721
		7	28.16	25.39	26.89	27.69	27.28	26.07	28.93	29.74	30.28	28.38	27.43	28.68	25.06	25.04	24.06	25.93	25.55	25.63		135.645	126.507	130.724	131.357	128.679	123.907	120.291	120.21	122.294	120.152	119.106	115.832	129.845	122.266	124.793	133.936	126.36	129.838
		8	28.43	25.42	27.96	28.13	27.55	26.43	28.91	30.64	30.77	28.58	28.19	29.11	25.92	25.23	24.97	26.21	26.16	26.25		136.946	126.657	135.926	133.444	129.953	125.618	120.208	123.848	124.273	120.999	122.406	117.569	134.301	123.193	129.512	135.382	129.377	132.979
		9	29.1	25.89	29.09	28.22	28.06	27.17	29.67	31.09	31.01	29.02	28.43	29.53	27.43	26.84	25.77	27.47	26.75	26.98		140.173	128.999	141.42	133.871	132.358	129.135	123.368	125.667	125.242	122.862	123.448	119.265	142.124	131.055	133.662	141.89	132.295	136.677
		10	30.18	26.42	29.15	29.48	28.98	27.35	30.95	31.52	31.76	29.97	29.03	30.19	27.9	27.06	26.53	27.96	27.12	26.93		145.376	131.639	141.711	139.848	136.698	129.99	128.69	127.405	128.271	126.884	126.053	121.931	144.56	132.129	137.604	144.421	134.125	136.424
		11	30.84	27.09	30.46	29.42	30.19	28.66	31.58	32.6	32.83	31.08	30.34	30.84	28.7	27.72	27.15	28.47	27.35	27.67		148.555	134.978	148.08	139.564	142.406	136.217	131.31	131.77	132.593	131.583	131.741	124.556	148.705	135.352	140.82	147.056	135.262	140.172
		12	32.55	27.92	30.48	30.86	30.79	28.79	32.27	33.39	33.75	32.06	31	31.9	28.78	28.54	27.98	29.37	27.97	28.03		156.792	139.113	148.177	146.395	145.236	136.835	134.179	134.964	136.309	135.732	134.607	128.837	149.119	139.355	145.124	151.705	138.328	141.996
		13	33.39	28.45	31.57	31.54	31.57	30	33.14	34.06	34.29	32.62	31.58	32.59	29.66	28.65	28.63	30.32	28.97	29.34		160.838	141.754	153.476	149.62	148.915	142.586	137.796	137.672	138.489	138.103	137.125	131.624	153.679	139.893	148.496	156.612	143.274	148.632
		14	34.24	28.93	32.15	31.6	32.39	30.64	32.89	34.21	34.65	32.47	32.17	32.76	29.65	29.26	29.04	30.87	29.57	29.28		164.933	144.145	156.296	149.905	152.783	145.627	136.757	138.278	139.943	137.468	139.687	132.31	153.627	142.871	150.622	159.452	146.241	148.328
	AOM	15	35.89	29.49	32.53	32.53	32.46	30	33.76	35.62	35.57	33.08	32.98	34.18	29.48	29.92	30.2	31.48	29.72	29.63		172.881	146.936	158.143	154.317	153.113	142.586	140.374	143.977	143.659	140.051	143.205	138.045	152.746	146.094	156.639	162.603	146.983	150.101
		16	35.26	29.64	33.04	33.02	33.03	30.98	33.53	35.47	35.62	33.26	33.28	33.51	30.04	29.74	29.96	32.05	29.99	30.09		169.846	147.683	160.622	156.641	155.802	147.243	139.418	143.371	143.861	140.813	144.507	135.339	155.648	145.215	155.394	165.548	148.318	152.432
		17	36.98	30.54	33.72	34.45	33.83	31.99	34.19	35.57	35.65	33.49	32.92	34.03	30.54	30.37	30.07	32.61	30.55	30.93		178.131	152.167	163.928	163.425	159.575	152.044	142.162	143.775	143.982	141.787	142.944	137.439	158.238	148.291	155.965	168.44	151.088	156.687
		18	36.79	30.62	34.99	34.49	34.26	33.13	34.97	35.98	36.36	34.24	34.06	34.23	31.18	30.8	30.93	32.74	31.27	31		177.216	152.566	170.102	163.615	161.604	157.462	145.405	145.432	146.85	144.962	147.894	138.247	161.554	150.391	160.425	169.112	154.649	157.042
		19	36.45	30.34	34.94	34.4	33.57	32.53	35.33	36.53	36.8	34.47	34.04	34.77	31.29	31.37	31.63	33.48	31.64	31.28		175.578	151.171	169.859	163.188	158.349	154.61	146.902	147.656	148.627	145.936	147.807	140.428	162.124	153.174	164.056	172.934	156.479	158.46
		20	37.21	30.76	35.35	35.96	35.95	33.46	35.64	36.98	36.84	34.91	33.96	35.49	31.67	31.81	31.94	33.43	31.44	32.18		179.239	153.264	171.852	170.588	169.575	159.03	148.191	149.475	148.788	147.798	147.46	143.336	164.093	155.322	165.664	172.676	155.49	163.019
		21	38.85	31.58	36.16	36.61	37.25	34.61	36.21	36.96	37.44	35.69	34.35	34.64	32.3	32.23	31.99	34.33	32.63	32.47		187.139	157.349	175.79	173.672	175.708	164.496	150.561	149.394	151.212	151.101	149.153	139.903	167.358	157.373	165.923	177.324	161.375	164.488
	DSS	22	39.92	32.29	36.24	37.26	37.57	34.39	36.42	37.46	37.8	35.81	35.14	36.04	32.86	32.25	32.56	34.67	33.18	32.21		192.293	160.887	176.179	176.755	177.217	163.451	151.435	151.415	152.666	151.609	152.584	145.557	170.259	157.471	168.88	179.081	164.095	163.171
	DSS	23	40.85	32.14	37.06	37.9	38.02	35.69	36.91	37.98	37.96	36.02	35.42	36.1	33.34	32.74	33.35	35.05	33.15	32.95		196.773	160.14	180.165	179.791	179.34	169.629	153.472	153.517	153.312	152.498	153.799	145.8	172.746	159.863	172.977	181.043	163.947	166.92
	DSS	24	40.79	33.41	37.06	38.35	38.88	36.94	37.49	38.09	38.65	36.56	36.46	35.88	34.32	33.76	34.01	35.95	33.71	33.13		196.484	166.467	180.165	181.926	183.396	175.57	155.884	153.961	156.099	154.784	158.315	144.911	177.824	164.844	176.4	185.692	166.716	167.832
	DSS	25	41.34	33.85	37.03	38.42	38.41	37.35	38.05	38.77	39.32	37.14	36.75	36.59	34.06	33.5	34.22	36.31	34.27	33.13		199.133	168.66	180.019	182.258	181.179	177.519	158.212	156.71	158.805	157.24	159.574	147.779	176.477	163.574	177.49	187.552	169.486	167.832
	DSS	26	41.94	33.9	37.54	38.86	38.64	37.06	38.41	39.12	38.99	37.73	37.02	36.67	34.07	34.16	34.5	36.53	34.14	33.74		202.023	168.909	182.499	184.345	182.264	176.141	159.709	158.124	157.472	159.738	160.747	148.102	176.528	166.797	178.942	188.688	168.843	170.922
	DSS	27	42.06	33.86	37.07	39.08	39.02	38.37	39.18	39.9	40.43	38.01	37.42	36.95	34.9	34.01	35.18	36.75	33.79	34.49		202.601	168.71	180.214	185.389	184.057	182.367	162.911	161.277	163.288	160.923	162.484	149.233	180.829	166.064	182.469	189.824	167.112	174.721
	DSS	28	42.48	34.96	37.7	40.2	40.02	39.52	39.14	39.92	39.66	38.34	38.05	36.87	35.32	34.8	35.53	37.53	35.34	35.41		204.624	174.19	183.277	190.702	188.774	187.833	162.744	161.358	160.178	162.32	165.219	148.91	183.005	169.922	184.284	193.853	174.777	179.382
		29	42.92	35.15	37.57	39.76	40.54	38.98	39.16	40.52	40.1	38.38	38.32	37.78	35.51	34.86	35.78	37.15	35.26	34.95		206.744	175.137	182.645	188.615	191.226	185.266	162.827	163.783	161.955	162.489	166.392	152.585	183.99	170.215	185.581	191.89	174.382	177.052
		30	44.01	35.53	38.03	39.94	38.26	39.59	39.54	40.88	40.11	38.43	38.77	38.78	35.76	34.68	36.11	37.28	34.87	35.05		211.994	177.03	184.881	189.469	180.472	188.165	164.407	165.238	161.995	162.701	168.346	156.624	185.285	169.336	187.293	192.562	172.453	177.558
		31	44.05	36.01	38.17	40.04	38.85	39.59	39.42	40.84	40.63	39.05	38.23	38.41	35.43	34.36	35.75	36.95	35.17	35.11		212.187	179.422	185.561	189.943	183.255	188.165	163.909	165.077	164.095	165.326	166.001	155.129	183.575	167.773	185.425	190.857	173.937	177.862
		32	44.25	35.77	38.1	40.12	39.05	39.85	40.1	41.44	41.31	39.33	39.12	38.15	35.75	34.88	36.86	38.53	35.92	35.43		213.15	178.226	185.221	190.323	184.198	189.401	166.736	167.502	166.842	166.511	169.865	154.079	185.233	170.312	191.183	199.019	177.646	179.483
		33	45.39	36.41	38.22	40.47	40.24	40.62	40.27	41.44	41.65	39.26	39.07	38.7	36.49	35.34	37.25	38.73	36.05	35.41		218.642	181.415	185.805	191.983	189.811	193.061	167.443	167.502	168.215	166.215	169.648	156.3	189.067	172.559	193.205	200.052	178.289	179.382
		34	45.74	36.47	39.08	40.9	38.45	40.39	39.98	42.17	41.94	39.54	38.88	38.54	36.14	35.08	36.84	38.83	35.94	36.01		220.328	181.714	189.985	194.023	181.368	191.968	166.237	170.453	169.386	167.401	168.823	155.654	187.254	171.289	191.079	200.568	177.745	182.421
		35	46.13	37.67	39.32	41.17	40.24	41.03	40.74	42.77	42.6	40.14	40.08	39.3	36.86	35.8	37.57	39.19	36.88	35.71		222.206	187.693	191.152	195.304	189.811	195.01	169.397	172.878	172.052	169.941	174.034	158.724	190.984	174.805	194.865	202.428	182.394	180.902
		36	46.81	37.56	39.01	41.36	41.04	41.17	40.79	42.86	42.67	40.31	39.86	40.57	37.43	36.11	38.39	39.87	36.81	37.12		225.482	187.145	189.645	196.205	193.585	195.675	169.605	173.242	172.334	170.66	173.079	163.853	193.938	176.318	199.118	205.94	182.047	188.045
		37	46.95	37.97	39.87	41.36	42.03	41.4	41.14	42.29	42.66	40.61	40.66	40.53	37.86	36.62	38.6	40.15	37.83	37.07		226.156	189.188	193.826	196.205	198.255	196.768	171.06	170.938	172.294	171.931	176.552	163.691	196.166	178.809	200.207	207.386	187.092	187.791
		38	47.05	38.79	40.03	41.83	42.73	42.25	41.52	41.98	42.15	40.39	40.93	40.57	37.98	37.34	39.44	40.94	38.29	36.88		226.638	193.274	194.604	198.435	201.557	200.808	172.64	169.685	170.234	170.999	177.725	163.853	196.788	182.324	204.564	211.467	189.367	186.829
		39	47.57	39.48	39.59	41.72	42.64	42.94	41.86	42.74	42.63	40.95	41.23	40.46	37.89	36.62	39.03	40.44	36.84	36.86		229.143	196.712	192.465	197.913	201.132	204.087	174.054	172.757	172.173	173.37	179.027	163.409	196.321	178.809	202.438	208.884	182.196	186.727
		40	47.45	39.09	40.06	41.72	40.03	41.78	41.98	42.06	43.03	41.87	42.15	40.54	37.96	36.5	38.56	40.96	38.1	37.3		228.565	194.768	194.75	197.913	188.821	198.574	174.553	170.008	173.788	177.265	183.022	163.732	196.684	178.223	200	211.57	188.427	188.956
		41	48.1	39.11	39.83	42.05	41.59	42.44	41.55	42.72	42.96	41.23	42.45	41.46	38.56	37.16	39.42	41.95	38.67	37.95		231.696	194.868	193.632	199.478	196.179	201.711	172.765	172.676	173.506	174.555	184.325	167.447	199.793	181.445	204.461	216.684	191.246	192.249
		42	48.15	40.11	39.99	42.28	42.95	42.65	42.04	43.08	43.17	41.08	42.41	41.61	39.01	37.81	39.42	42.5	39.32	38.44		231.936	199.851	194.409	200.569	202.594	202.709	174.802	174.131	174.354	173.92	184.151	168.053	202.124	184.619	204.461	219.525	194.461	194.732
		43	48.86	39.74	40.21	42.69	41.43	42.65	41.89	43.43	44.36	41.23	43.61	41.22	39.3	37.55	40.11	43.38	39.75	38.76		235.356	198.007	195.479	202.514	195.425	202.709	174.179	175.546	179.16	174.555	189.362	166.478	203.627	183.35	208.039	224.07	196.588	196.353
		44	48.92	40.36	40.34	42.85	42.79	43.16	42.43	43.19	44.01	41.49	45.32	42.71	39.05	37.86	40.26	43.45	39.48	38.82		235.645	201.096	196.111	203.273	201.84	205.133	176.424	174.576	177.746	175.656	196.787	172.496	202.332	184.863	208.817	224.432	195.252	196.657
		45	48.87	40.65	40.19	42.94	44.3	43.08	42.1	43.29	44.43	41.56	44.34	42.5	39.56	37.94	40.37	43.26	40.12	38.88		235.405	202.541	195.382	203.7	208.962	204.753	175.052	174.98	179.443	175.953	192.531	171.648	204.974	185.254	209.388	223.45	198.417	196.96
		46	48.97	41.64	40.45	43.39	44.54	44.25	41.69	43.45	44.16	41.85	44.61	42.55	39.7	38.03	40.37	43.56	40.49	38.84		235.886	207.474	196.646	205.835	210.094	210.314	173.347	175.627	178.352	177.18	193.704	171.85	205.699	185.693	209.388	225	200.247	196.758
		47	48.65	41.71	40.65	43.64	42.68	43.09	41.98	43.8	44.34	42.88	45.63	42.66	40.98	38.38	40.78	44.39	39.95	39.29		234.345	207.823	197.618	207.021	201.321	204.8	174.553	177.041	179.079	181.541	198.133	172.294	212.332	187.402	211.515	229.287	197.577	199.037
		48	49.04	41.53	40.69	43.58	43.4	43.42	42.76	44.45	45.89	42.59	46.21	42.79	41.3	39	41.35	44.56	40.5	39.46		236.224	206.926	197.812	206.736	204.717	206.369	177.796	179.669	185.339	180.313	200.651	172.819	213.99	190.43	214.471	230.165	200.297	199.899
		49	49.82	41.94	41.67	44.15	44.62	44.93	42.11	44.28	45.93	42.93	46.94	42.17	41.46	39.05	41.24	45.24	40.94	39.63		239.981	208.969	202.577	209.44	210.472	213.546	175.094	178.981	185.501	181.753	203.821	170.315	214.819	190.674	213.9	233.678	202.473	200.76
		50	49.94	42.84	41.48	44.25	42.82	44.43	42.78	44.82	45.73	43.33	47.27	43.87	41.85	39.33	41.72	45.37	41.52	39.45		240.559	213.453	201.653	209.915	201.981	211.169	177.879	181.164	184.693	183.446	205.254	177.181	216.839	192.041	216.39	234.349	205.341	199.848
		51	49.66	42.92	41.27	44.24	44.41	44.61	42.32	44.22	46.33	42.91	47.17	43.63	41.89	39.92	42.16	45.62	40.48	39.64		239.21	213.852	200.632	209.867	209.481	212.025	175.967	178.739	187.116	181.668	204.82	176.212	217.047	194.922	218.672	235.64	200.198	200.811
		52	50.33	42.92	41.4	44.7	45.29	44.71	43.63	43.95	46.71	43.31	47.6	43.9	41.75	40.06	42.17	44.69	40.56	39.44		242.437	213.852	201.264	212.049	213.632	212.5	181.414	177.648	188.651	183.362	206.687	177.302	216.321	195.605	218.724	230.837	200.593	199.797
		53	50.18	43.97	41.64	44.81	45.64	45.04	43.3	44.98	46.67	43.11	48.23	44.3	41.89	40.01	42.8	45.24	40.82	39.62		241.715	219.083	202.431	212.571	215.283	214.068	180.042	181.811	188.489	182.515	209.422	178.918	217.047	195.361	221.992	233.678	201.879	200.709
		54	50.39	43.97	42.29	45.43	43.69	44.95	43.6	43.92	46.64	43.45	48.75	45.08	42.7	40.15	42.4	45.63	41.75	40.06		242.726	219.083	205.591	215.512	206.085	213.641	181.289	177.526	188.368	183.954	211.68	182.068	221.244	196.045	219.917	235.692	206.479	202.938
		55	49.97	43.81	41.94	45.52	45.17	45.05	44.1	45.03	46.96	43.88	49.68	45.12	42.29	40.71	43.12	45.43	41.44	40.05		240.703	218.286	203.889	215.939	213.066	214.116	183.368	182.013	189.661	185.775	215.719	182.229	219.119	198.779	223.651	234.659	204.946	202.888
		56	50.12	44.63	42.66	45.66	46.78	46.6	44.04	45.02	47.06	43.62	50.3	45.11	42.46	40.95	43.08	45.69	41.87	40.18		241.426	222.372	207.389	216.603	220.66	221.483	183.119	181.973	190.065	184.674	218.411	182.189	220	199.951	223.444	236.002	207.072	203.546
	Terminate	57	50.73	45.02	42.93	46.04	45.93	45.95	43.65	45.57	47.59	43.6	50.4	45.66	43.51	41.48	43.1	46.9	42.56	41.18		244.364	224.315	208.702	218.406	216.651	218.394	181.497	184.196	192.205	184.589	218.845	184.41	225.44	202.539	223.548	242.252	210.485	208.612
																						Body weight (%)
																					Week (s)	MC1	MC2	MC3	MC4	MC5	MC6	MC7	MC8	MC9	MC10	MC11	MC12	MC13	MC14	MC15	MC16	MC17	MC18
																					1	118.277	113.652	114.536	114.855	116.28	110.463	110.116	111.733	112.041	110.965	110.396	108.874	114.87	109.124	113.382	116.396	114.342	115.878
																					2	150.516	135.326	146.441	141.807	141.193	135.144	130.33	131.372	132.16	130.519	130.724	125.156	146.588	134.835	140.834	148.074	136.986	140.744
																					3	177.147	151.591	167.185	163.635	161.961	153.924	144.716	146.154	146.711	144.635	146.139	138.963	160.252	150.837	160.581	169.805	153.483	157.461
																					4	199.133	166.852	180.36	183.024	182.318	176.073	157.767	156.623	157.402	157.016	158.96	147.184	176.81	164.076	177.349	186.533	167.854	170.111
																					5	215.036	180.091	186.464	191.38	185.735	190.148	165.851	167.49	166.363	165.798	169.016	155.585	186.484	170.898	189.804	196.768	176.692	179.237
																					6	228.516	193.686	193.333	198.102	197.446	200.048	172.783	171.919	172.669	173.243	179.697	164.863	197.402	180.078	202.178	211.637	187.834	189.333
																					7	236.12	204.691	197.375	205.503	204.69	206.803	175.206	176.631	180.66	178.136	196.427	171.129	208.253	186.809	210.788	227.155	198.693	198.061
																					8	241.254	217.14	203.264	213.208	211.456	214.143	180.44	180.125	188.149	183.628	210.285	179.443	218.231	196.101	220.399	234.408	203.787	201.505

## Sheet: HC
			Body weight (g)																			Body weight (%)
		Day (s)	HC1	HC2	HC3	HC4	HC5	HC6	HC7	HC8	HC9	HC10	HC11	HC12	HC13	HC14	HC15	HC16	HC17	HC18		HC1	HC2	HC3	HC4	HC5	HC6	HC7	HC8	HC9	HC10	HC11	HC12	HC13	HC14	HC15	HC16	HC17	HC18
		1	21.07	21.11	20.9	20.77	20.62	20.89	22.58	23.97	22.71	23.22	25.01	26.68	21.43	19.36	20.45	19.71	20.04	19.91		100	100	100	100	100	100	100	100	100	100	100	100	100	100	100	100	100	100
		2	22.04	22.29	22.07	20.89	21.28	22.06	23.18	24.66	24.22	24.39	26.08	28.33	21.8	20.14	20.26	21.58	20.88	18.49		104.604	105.59	105.598	100.578	103.201	105.601	102.657	102.879	106.649	105.039	104.278	106.184	101.727	104.029	99.0709	109.488	104.192	92.8679
		3	23.06	23.19	23.19	21.77	21.64	23.32	23.41	25.08	24.72	24.56	27.2	28.94	22.82	21.32	22.03	22.45	22.33	20.02		109.445	109.853	110.957	104.815	104.947	111.632	103.676	104.631	108.851	105.771	108.756	108.471	106.486	110.124	107.726	113.902	111.427	100.552
		4	23.63	24.06	23.67	22.47	23.29	23.73	24.25	25.16	25.96	26.08	27.94	29.64	23.62	22.56	23.36	23.28	23	20.86		112.15	113.974	113.254	108.185	112.949	113.595	107.396	104.965	114.311	112.317	111.715	111.094	110.219	116.529	114.23	118.113	114.77	104.771
		5	25.11	25.27	24.18	23.32	23.95	24.98	24.67	26.17	25.67	26.15	29.27	30.32	24.17	23.26	24.28	23.68	23.61	22.15		119.174	119.706	115.694	112.277	116.149	119.579	109.256	109.178	113.034	112.618	117.033	113.643	112.786	120.145	118.729	120.142	117.814	111.251
		6	25.68	26.29	24.83	24.97	24.48	25.08	24.83	27.63	26.43	27.16	30.32	31.91	24.15	24.68	24.71	24.42	24.03	22.16		121.879	124.538	118.804	120.221	118.72	120.057	109.965	115.269	116.38	116.968	121.232	119.603	112.692	127.479	120.831	123.896	119.91	111.301
		7	26.66	27.37	25.48	26.85	25.48	25.42	25.83	28.35	26.96	28.3	31.29	32.06	26.8	26.49	25.75	25.13	25.24	23.5		126.531	129.654	121.914	129.273	123.569	121.685	114.393	118.273	118.714	121.878	125.11	120.165	125.058	136.829	125.917	127.499	125.948	118.031
		8	27.16	27.86	25.03	26.26	24.8	25.48	25.97	28.93	27.74	28.53	32.03	33.18	26.37	27.66	26.26	26.19	25.24	23.7		128.904	131.975	119.761	126.432	120.272	121.972	115.013	120.693	122.149	122.868	128.069	124.363	123.052	142.872	128.411	132.877	125.948	119.036
		9	27.83	28.41	26.19	27.05	25.88	26.93	26.03	29.35	28.12	28.97	32.78	33.36	28.02	28.34	26.55	26.94	26.25	24.18		132.084	134.581	125.311	130.236	125.509	128.913	115.279	122.445	123.822	124.763	131.068	125.037	130.751	146.384	129.829	136.682	130.988	121.447
		10	28.97	29.73	26.8	27.56	26.32	27.09	26.63	29.78	28.53	28.84	33.23	34.13	28.34	28.59	26.95	27.07	26.42	24.38		137.494	140.834	128.23	132.691	127.643	129.679	117.936	124.239	125.627	124.203	132.867	127.924	132.245	147.676	131.785	137.341	131.836	122.451
		11	28.87	30.28	27.76	29.13	27.28	28.05	27.1	30.49	28.92	29.29	34.87	34.64	28.65	29.89	27.75	27.83	26.58	24.43		137.019	143.439	132.823	140.25	132.299	134.275	120.018	127.201	127.345	126.141	139.424	129.835	133.691	154.39	135.697	141.197	132.635	122.702
		12	29.3	30.89	28.48	29.53	27.99	28.47	28.33	31.69	30.05	30.04	35.59	35.63	29.65	31.13	28.26	28.69	27.55	25.12		139.06	146.329	136.268	142.176	135.742	136.285	125.465	132.207	132.321	129.371	142.303	133.546	138.357	160.795	138.191	145.561	137.475	126.168
		13	30.59	31.89	29.47	29.99	28.44	28.79	29.09	32.06	30.64	30.16	35.78	36.3	30.66	31.57	29.04	29.04	28.72	26.56		145.183	151.066	141.005	144.391	137.924	137.817	128.831	133.751	134.919	129.888	143.063	136.057	143.07	163.068	142.005	147.336	143.313	133.4
		14	32.17	32.49	30	30.37	29.02	29.2	29.31	33.16	31.24	31.29	36.07	37.38	31.12	32.44	29.37	29.98	28.62	26.89		152.682	153.908	143.541	146.221	140.737	139.78	129.805	138.34	137.561	134.755	144.222	140.105	145.217	167.562	143.619	152.106	142.814	135.058
	AOM	15	32.13	32.84	29.87	30.89	28.97	29.94	30.14	33.55	32.16	31.54	36.9	38.03	31.84	33.15	29.21	30.64	29.82	28.68		152.492	155.566	142.919	148.724	140.495	143.322	133.481	139.967	141.612	135.831	147.541	142.541	148.577	171.229	142.836	155.454	148.802	144.048
		16	31.92	32.65	30	30.93	30.98	30	29.63	33.63	31.67	31.62	36.35	38.95	31.94	33.62	29.03	30.47	29.36	28.41		151.495	154.666	143.541	148.917	150.242	143.609	131.222	140.3	139.454	136.176	145.342	145.99	149.043	173.657	141.956	154.592	146.507	142.692
		17	32.5	34.1	31.28	30.46	31.13	30.15	30.01	33.98	32.52	31.88	36.74	38.51	33.96	32.26	29.62	31.14	29.96	29.02		154.248	161.535	149.665	146.654	150.97	144.327	132.905	141.761	143.197	137.295	146.901	144.34	158.469	166.632	144.841	157.991	149.501	145.756
		18	32.94	33.45	29.97	30.85	30.37	30.88	30.91	34.53	33.26	32.79	38.27	39.94	32.88	34.93	30.22	31.03	30.82	29.88		156.336	158.456	143.397	148.532	147.284	147.822	136.891	144.055	146.455	141.214	153.019	149.7	153.43	180.424	147.775	157.433	153.792	150.075
		19	33.06	33.66	30.51	30.85	30.09	31.37	32.03	34.99	33.56	33.18	38.22	40.53	33.04	36.03	30.44	31.13	31.09	29.96		156.906	159.45	145.981	148.532	145.926	150.168	141.851	145.974	147.776	142.894	152.819	151.912	154.176	186.105	148.851	157.94	155.14	150.477
		20	34.44	35.22	31.53	31.34	32.44	32.09	32.59	34.79	33.64	33.52	38.85	40.31	33.47	35.97	31.66	31.08	31.18	31.02		163.455	166.84	150.861	150.891	157.323	153.614	144.331	145.14	148.129	144.358	155.338	151.087	156.183	185.795	154.817	157.686	155.589	155.801
		21	34.53	35.93	31.81	32.13	32.4	32.19	32.64	35.48	34.83	34.26	39.14	41.06	34.2	36.9	31.55	32.55	31.89	31.59		163.882	170.204	152.201	154.694	157.129	154.093	144.553	148.018	153.369	147.545	156.497	153.898	159.589	190.599	154.279	165.145	159.132	158.664
	DSS	22	34.24	36.1	31.67	32.73	32.41	32.84	32.52	35.9	34.64	34.48	40.06	42.44	34.46	37.54	32.63	33.11	32.18	32.18		162.506	171.009	151.531	157.583	157.177	157.204	144.021	149.771	152.532	148.493	160.176	159.07	160.803	193.905	159.56	167.986	160.579	161.627
	DSS	23	35.03	36.74	32.6	32.37	32.86	32.82	33.01	36.13	34.79	34.29	40.03	42.53	35.44	38.07	33.22	33.55	32.76	33.62		166.255	174.041	155.981	155.85	159.36	157.109	146.191	150.73	153.192	147.674	160.056	159.408	165.376	196.643	162.445	170.218	163.473	168.86
	DSS	24	35.28	37.05	32.64	33.21	33.35	33.27	33.34	36.44	35.48	35.41	40.56	43.54	35.57	39.42	33.46	34.13	33.92	34.56		167.442	175.509	156.172	159.894	161.736	159.263	147.653	152.023	156.231	152.498	162.175	163.193	165.982	203.616	163.619	173.161	169.261	173.581
	DSS	25	36.14	37.26	32.94	34.01	33.6	33.8	33.76	37.49	36.39	35.61	41.97	43.91	35.7	39.23	33.34	34.07	33.97	34.46		171.523	176.504	157.608	163.746	162.949	161.8	149.513	156.404	160.238	153.359	167.813	164.58	166.589	202.634	163.032	172.856	169.511	173.079
	DSS	26	36.49	38.03	33.43	34.52	34.59	34.73	33.89	37.63	36.39	36.29	42.5	43.97	35.93	39.2	33.3	34.3	34.15	34.1		173.185	180.152	159.952	166.201	167.75	166.252	150.089	156.988	160.238	156.288	169.932	164.805	167.662	202.479	162.836	174.023	170.409	171.271
	DSS	27	36.08	38.27	33.53	35.11	34.52	34.43	34.22	37.98	37.22	36.45	42.93	44.24	36.08	40.07	34.31	35.39	34.98	34.84		171.239	181.288	160.431	169.042	167.41	164.816	151.55	158.448	163.893	156.977	171.651	165.817	168.362	206.973	167.775	179.554	174.551	174.987
	DSS	28	37.13	39.05	34.09	36.42	35.71	35.02	33.94	38.57	37.61	36.68	43.75	44.31	37.01	41.31	34.94	35.22	36.21	35.87		176.222	184.983	163.11	175.349	173.181	167.64	150.31	160.909	165.61	157.967	174.93	166.079	172.702	213.378	170.856	178.691	180.689	180.161
		29	37.62	39.04	34.13	35.46	35.52	35.11	34.6	38.79	38.05	37.47	44.29	45.12	36.85	40.87	35.01	35.32	36.03	34.68		178.548	184.936	163.301	170.727	172.26	168.071	153.233	161.827	167.547	161.37	177.089	169.115	171.955	211.105	171.198	179.198	179.79	174.184
		30	38.55	39.23	34.38	35.36	36.27	35.83	34.86	38.56	38.13	37.97	44.42	45.97	36.16	40.8	35.15	34.77	36.08	33.74		182.962	185.836	164.498	170.246	175.897	171.517	154.384	160.868	167.9	163.523	177.609	172.301	168.735	210.744	171.883	176.408	180.04	169.463
		31	38.97	39.51	34.38	35.01	36.24	35.76	34.31	39.27	37.92	37.74	44.7	46.04	34.96	40.48	34.97	34.78	36.25	33.95		184.955	187.162	164.498	168.56	175.752	171.182	151.949	163.83	166.975	162.532	178.729	172.564	163.136	209.091	171.002	176.459	180.888	170.517
		32	39.81	39.42	34.86	35.39	36.03	35.74	34.86	39.82	38.47	39.08	44.85	46.13	32.86	41.23	34.69	34.86	36.82	34.9		188.942	186.736	166.794	170.39	174.733	171.087	154.384	166.124	169.397	168.303	179.328	172.901	153.336	212.965	169.633	176.865	183.733	175.289
		33	39.75	40.05	34.63	35.11	36.08	36.02	34.92	40.05	38.44	38.76	45.25	46.26	30.42	41.74	34.18	34.98	37.25	35.1		188.657	189.721	165.694	169.042	174.976	172.427	154.65	167.084	169.265	166.925	180.928	173.388	141.951	215.599	167.139	177.473	185.878	176.293
		34	37.72	40.87	35.69	35.94	35.41	36.85	35.94	40.01	39.53	39.09	45.01	46.64	31.64	42.3	33.72	34.98	36.94	36.36		179.022	193.605	170.766	173.038	171.726	176.4	159.167	166.917	174.064	168.346	179.968	174.813	147.643	218.492	164.89	177.473	184.331	182.622
		35	38.66	41.33	35.73	36.54	37.34	36.97	35.39	40.18	39.58	40.11	45.94	47.07	33.85	43.83	33.98	35.45	37.87	36.8		183.484	195.784	170.957	175.927	181.086	176.975	156.732	167.626	174.284	172.739	183.687	176.424	157.956	226.395	166.161	179.858	188.972	184.832
		36	39.31	41.65	36.08	37.58	37.65	37.27	35.69	41.17	40.16	40.3	46.74	47.24	35.25	44.26	33.99	35.89	38.28	38.25		186.569	197.3	172.632	180.934	182.59	178.411	158.06	171.756	176.838	173.557	186.885	177.061	164.489	228.616	166.21	182.09	191.018	192.115
		37	40.03	42.37	36.43	37.81	38.3	38.34	36.48	40.72	40.1	40.37	47.44	47.93	36.45	45.39	34.09	36.11	38.79	39.22		189.986	200.711	174.306	182.041	185.742	183.533	161.559	169.879	176.574	173.859	189.684	179.648	170.089	234.452	166.699	183.206	193.563	196.986
		38	38.43	42.62	36.66	38.64	36.46	38.76	35.99	41.32	40.14	40.58	46.75	47.86	37.1	45.32	35.12	37.51	40.01	39.42		182.392	201.895	175.407	186.038	176.819	185.543	159.389	172.382	176.75	174.763	186.925	179.385	173.122	234.091	171.736	190.309	199.651	197.991
		39	39.88	42.97	36.62	38.89	37.67	37.97	36.5	41.84	40.87	41.16	47.48	48.11	37.17	45.79	33.66	37.37	40.61	39.67		189.274	203.553	175.215	187.241	182.687	181.762	161.647	174.552	179.965	177.261	189.844	180.322	173.448	236.519	164.597	189.599	202.645	199.247
		40	40.91	43.08	36.91	39.18	38.46	38.58	36.87	42.04	41.31	41.38	47.55	48.67	37.6	46.55	33.82	37.51	41.32	39.92		194.162	204.074	176.603	188.637	186.518	184.682	163.286	175.386	181.902	178.208	190.124	182.421	175.455	240.444	165.379	190.309	206.188	200.502
		41	38.87	43.32	37.16	39.64	37.61	38.56	36.21	42.82	40.68	41.84	48.53	49.61	38.58	46.47	34.69	37.86	41.87	40.96		184.48	205.211	177.799	190.852	182.396	184.586	160.363	178.64	179.128	180.189	194.042	185.945	180.028	240.031	169.633	192.085	208.932	205.726
		42	40.03	43.87	37.8	39.75	38.87	38.78	36.67	43.43	41.32	42.1	48.21	48.34	38.79	47.05	33.35	37.51	42.34	40.96		189.986	207.816	180.861	191.382	188.506	185.639	162.4	181.185	181.946	181.309	192.763	181.184	181.008	243.027	163.081	190.309	211.277	205.726
		43	40.9	44.01	38.31	39.74	39.02	39.54	36.65	43.53	41.01	41.84	49.02	50.31	39.23	47.89	32.84	38.13	43.03	41.39		194.115	208.479	183.301	191.334	189.234	189.277	162.312	181.602	180.581	180.189	196.002	188.568	183.061	247.366	160.587	193.455	214.721	207.885
		44	39.58	43.85	38.24	40.59	37.61	39.29	37.13	43.5	42.17	41.89	48.46	50.96	39.81	48.33	32.55	38.79	43.75	42.5		187.85	207.721	182.967	195.426	182.396	188.08	164.438	181.477	185.689	180.405	193.762	191.004	185.768	249.638	159.169	196.804	218.313	213.461
		45	40.45	43.96	38.18	39.96	37.94	39.28	37.17	43.9	41.58	42.04	49.13	51.56	39.8	48.15	31.65	39.94	44.03	42.21		191.979	208.243	182.679	192.393	183.996	188.033	164.615	183.146	183.091	181.051	196.441	193.253	185.721	248.709	154.768	202.638	219.711	212.004
		46	41.08	43.27	38.16	40.8	39.03	39.32	37.23	44.1	41.7	41.79	49.03	51.46	39.98	48.54	32.15	39.35	44.83	42.8		194.969	204.974	182.584	196.437	189.282	188.224	164.88	183.98	183.62	179.974	196.042	192.879	186.561	250.723	157.213	199.645	223.703	214.967
		47	38.62	44.93	38.85	40.85	37.19	38.93	37.99	44.18	42.41	43.16	50.61	52.43	39.62	48.47	31.94	39.07	44.82	42.42		183.294	212.838	185.885	196.678	180.359	186.357	168.246	184.314	186.746	185.874	202.359	196.514	184.881	250.362	156.186	198.224	223.653	213.059
		48	40.84	45.01	38.36	40.41	38.9	38.91	38.02	44.52	42.75	43.61	51.01	53.57	40.01	48.79	32.11	39.38	44.29	42.85		193.83	213.216	183.541	194.559	188.652	186.261	168.379	185.732	188.243	187.812	203.958	200.787	186.701	252.014	157.017	199.797	221.008	215.218
		49	41.36	45.44	38.99	40.68	39.05	39.4	37.97	44.62	42.89	44	52.51	53.56	40.25	49.21	31.68	39.46	44.93	42.06		196.298	215.253	186.555	195.859	189.379	188.607	168.158	186.149	188.86	189.492	209.956	200.75	187.821	254.184	154.914	200.203	224.202	211.251
		50	39.45	45.82	38.96	40.34	39.27	39.25	38.61	45.09	43.25	44.97	52.71	53.55	40.77	49.81	32.42	40	46.77	42.94		187.233	217.054	186.411	194.222	190.446	187.889	170.992	188.11	190.445	193.669	210.756	200.712	190.247	257.283	158.533	202.943	233.383	215.671
		51	41.05	46.09	39.36	40.71	39.57	39.86	38.1	45.04	43	43.56	52.46	54.49	40.92	51.08	32.81	40.78	48.05	44.19		194.827	218.333	188.325	196.004	191.901	190.809	168.733	187.902	189.344	187.597	209.756	204.235	190.947	263.843	160.44	206.9	239.77	221.949
		52	39.78	46.93	39.77	41.93	38.07	39.05	37.67	45.26	43.1	44.09	52.47	54.7	41.23	51.02	32.6	40.52	48.35	43.73		188.799	222.312	190.287	201.878	184.627	186.932	166.829	188.819	189.784	189.879	209.796	205.022	192.394	263.533	159.413	205.581	241.267	219.638
		53	42.1	46.49	39.37	41.58	39.96	39.48	37.9	45.4	43.3	44.4	53.47	54.24	41.35	50.82	33.34	40.88	48.52	43.06		199.81	220.227	188.373	200.193	193.792	188.99	167.848	189.403	190.665	191.214	213.794	203.298	192.954	262.5	163.032	207.407	242.116	216.273
		54	42.02	47.09	39.16	42.04	39.25	39.35	38.57	45.68	43.87	45.18	54.21	55.01	41.54	51.08	33.46	41.45	49.21	44.14		199.43	223.07	187.368	202.407	190.349	188.368	170.815	190.572	193.175	194.574	216.753	206.184	193.84	263.843	163.619	210.299	245.559	221.698
		55	41.64	47.31	39.35	41.36	39.66	40.07	38.51	46.11	43.94	45.3	54.95	55.78	41.98	51.96	33.32	40.64	48.71	44.12		197.627	224.112	188.278	199.133	192.338	191.814	170.549	192.365	193.483	195.09	219.712	209.07	195.894	268.388	162.934	206.19	243.064	221.597
		56	43.26	47.85	39.96	42.05	41.28	41.44	38.53	46.1	44.18	46.39	55.27	55.88	42.09	52.22	33.44	41.31	49.95	44.53		205.316	226.67	191.196	202.455	200.194	198.372	170.638	192.324	194.54	199.785	220.992	209.445	196.407	269.731	163.521	209.589	249.251	223.656
	Terminate	57	40.96	48.19	40.26	43.85	39.38	41.37	38.06	46.78	44.7	47.6	55.75	55.81	42.47	53.31	34.75	41.27	51.74	44.9		194.4	228.28	192.632	211.122	190.98	198.037	168.556	195.161	196.83	204.996	222.911	209.183	198.18	275.362	169.927	209.386	258.184	225.515
																						Body weight (%)
																					Week (s)	HC1	HC2	HC3	HC4	HC5	HC6	HC7	HC8	HC9	HC10	HC11	HC12	HC13	HC14	HC15	HC16	HC17	HC18
																					1	113.398	114.759	112.317	110.764	111.362	113.164	106.763	107.885	111.134	110.656	112.589	111.309	109.853	116.448	112.358	116.148	113.437	105.539
																					2	138.918	143.162	132.42	137.485	131.447	132.675	121.764	128.411	129.106	127.427	137.288	130.981	135.198	154.678	135.648	141.871	135.001	125.752
																					3	156.973	160.96	146.938	149.563	149.91	148.136	137.891	143.602	145.713	140.759	151.065	148.495	154.21	179.206	147.908	158.034	152.638	149.645
																					4	169.767	177.641	157.826	163.952	164.223	162.012	148.475	155.039	158.848	153.322	166.676	163.279	166.782	202.804	164.303	173.784	169.782	171.938
																					5	183.796	189.111	166.644	171.133	175.204	172.523	154.929	164.897	169.919	166.248	179.62	173.072	157.816	214.913	168.844	177.676	183.376	176.171
																					6	188.121	202.937	176.118	186.732	183.608	183.451	160.958	174.826	179.015	177.021	190.038	180.852	173.948	236.74	166.762	188.273	201.896	199.756
																					7	191.762	210.104	183.93	194.67	186.185	187.834	165.861	183.771	185.261	183.543	199.789	194.822	185.788	250.428	157.122	198.681	220.758	212.549
																					8	196.149	221.682	188.606	199.47	191.95	190.453	169.486	189.928	191.634	193.116	214.508	205.424	193.24	264.16	161.642	206.987	242.059	220.069

## Sheet: FC
			Body weight (g)																			Body weight (%)
		Day (s)	FC1	FC2	FC3	FC4	FC5	FC6	FC7	FC8	FC9	FC10	FC11	FC12	FC13	FC14	FC15	FC16	FC17	FC18		FC1	FC2	FC3	FC4	FC5	FC6	FC7	FC8	FC9	FC10	FC11	FC12	FC13	FC14	FC15	FC16	FC17	FC18
		1	25.11	26.24	26.31	26.38	27.41	25.4	26.77	26.64	25.12	25.8	28.34	27.83	25.24	25.85	26.74	26.28	25.54	27.66		100	100	100	100	100	100	100	100	100	100	100	100	100	100	100	100	100	100
		2	25.57	27.88	26.99	26.45	28.05	25.91	27.91	27.01	26.34	26.91	28.55	29.01	27.01	26.96	27.37	27.93	26.13	28.56		101.832	106.25	102.585	100.265	102.335	102.008	104.258	101.389	104.857	104.302	100.741	104.24	107.013	104.294	102.356	106.279	102.31	103.254
		3	26.96	29.45	28.87	27.32	29.75	26.84	28.81	27.82	26.93	27.82	28.72	29.93	26.96	27.54	27.79	27.92	26.54	29.37		107.368	112.233	109.73	103.563	108.537	105.669	107.62	104.429	107.205	107.829	101.341	107.546	106.815	106.538	103.927	106.24	103.915	106.182
		4	27.16	29.82	29.53	28.3	30.22	27.88	30.02	27.82	28.51	28.14	29.22	30.7	26.85	28.52	28.66	29.04	26.88	30.88		108.164	113.643	112.239	107.278	110.252	109.764	112.14	104.429	113.495	109.07	103.105	110.313	106.379	110.329	107.18	110.502	105.247	111.641
		5	27.53	30.64	30.93	29.24	30.78	28.79	30.5	28.35	29.85	28.75	30.37	31.84	27.9	29.6	29.76	30.02	27.72	32.07		109.638	116.768	117.56	110.842	112.295	113.346	113.934	106.419	118.83	111.434	107.163	114.409	110.539	114.507	111.294	114.231	108.536	115.944
		6	28.11	31.9	31.64	30.37	32.75	29.23	32	28.85	30.9	29.67	30.28	32.36	28.71	30.32	31.04	30.95	28.85	32.72		111.947	121.57	120.258	115.125	119.482	115.079	119.537	108.296	123.01	115	106.845	116.277	113.748	117.292	116.081	117.77	112.96	118.294
		7	28.69	32.07	32.76	30.84	33.35	30.02	32.24	29.57	31.52	29.98	31.44	33.11	28.91	31.41	31.86	32.08	29.34	33.94		114.257	122.218	124.515	116.907	121.671	118.189	120.433	110.998	125.478	116.202	110.939	118.972	114.54	121.509	119.147	122.07	114.879	122.704
		8	29.3	33.22	33.06	31.55	34.67	30.93	33.85	29.89	32.12	30.09	32.03	34.04	30.19	32.02	32.46	33.01	30.77	34.4		116.687	126.601	125.656	119.598	126.487	121.772	126.448	112.2	127.866	116.628	113.02	122.314	119.612	123.868	121.391	125.609	120.478	124.367
		9	30.19	32.9	33.67	31.98	34.63	31.25	34.91	29.99	32.88	31.17	33.24	34.89	30.44	33.16	33	33.81	31.36	34.85		120.231	125.381	127.974	121.228	126.341	123.031	130.407	112.575	130.892	120.814	117.29	125.368	120.602	128.279	123.411	128.653	122.788	125.994
		10	30.02	33.84	33.11	31.47	35.05	32.34	35.228	30.18	34.5	32.01	34.09	36.17	31.08	33.37	34.93	33.99	32.22	36.18		119.554	128.963	125.846	119.295	127.873	127.323	131.595	113.288	137.341	124.07	120.289	129.968	123.138	129.091	130.628	129.338	126.155	130.803
		11	30.68	34.74	33.45	32.54	35.88	33.28	36.1	31.04	34.79	32.57	34.18	37.47	32.84	34.61	35.39	35.18	32.69	38.04		122.182	132.393	127.138	123.351	130.901	131.024	134.852	116.517	138.495	126.24	120.607	134.639	130.111	133.888	132.349	133.866	127.995	137.527
		12	31.84	35.12	34.01	32.53	36.49	33.85	37.65	31.44	36.14	33.16	35.47	38.61	32.97	35.57	35.51	35.11	33.67	38.4		126.802	133.841	129.266	123.313	133.127	133.268	140.643	118.018	143.869	128.527	125.159	138.735	130.626	137.602	132.797	133.6	131.832	138.829
		13	32.81	36.23	35.02	33.97	37.58	35.14	39.06	32.37	36.83	34.25	35.75	39.08	34.18	36.48	36.8	36.59	33.93	39.03		130.665	138.072	133.105	128.772	137.103	138.346	145.91	121.509	146.616	132.752	126.147	140.424	135.42	141.122	137.622	139.231	132.85	141.106
		14	32.8	36.58	35.4	34	37.5	34.65	38.66	31.97	37.54	34.44	36.11	39.07	34.1	36.83	36.2	36.74	34.36	39.42		130.625	139.405	134.55	128.886	136.811	136.417	144.415	120.008	149.443	133.488	127.417	140.388	135.103	142.476	135.378	139.802	134.534	142.516
	AOM	15	33.55	38.2	36.84	35.82	39.16	36.16	39.63	32.31	38.45	34.47	37.57	40.57	34.85	37.6	37.23	37.2	35.05	40.15		133.612	145.579	140.023	135.785	142.868	142.362	148.039	121.284	153.065	133.605	132.569	145.778	138.074	145.455	139.23	141.553	137.236	145.155
		16	34.81	39.54	36.16	36.22	39.56	36.54	39.84	33.19	39.63	35.94	37.97	41.12	35.67	38.96	38.26	37.97	35.22	41.59		138.63	150.686	137.438	137.301	144.327	143.858	148.823	124.587	157.763	139.302	133.98	147.754	141.323	150.716	143.082	144.482	137.901	150.362
		17	33.34	39.15	36.78	36.28	39.94	36.52	40.37	33.56	39.89	36.91	38.48	41.14	36.63	38.81	38.74	38.13	35.55	41.86		132.776	149.2	139.795	137.528	145.713	143.78	150.803	125.976	158.798	143.062	135.78	147.826	145.127	150.135	144.877	145.091	139.193	151.338
		18	33.56	39.01	37.13	35.66	40.15	37.02	41.03	33.28	40.22	36.65	38.82	42.09	36.39	38.48	39.57	38.55	36.4	42.38		133.652	148.666	141.125	135.178	146.479	145.748	153.269	124.925	160.111	142.054	136.98	151.24	144.176	148.859	147.981	146.689	142.522	153.218
		19	34.38	40.02	37.22	38.85	40.18	37.26	41.53	33.27	41.01	36.68	38.8	42.43	36.63	39.5	39.88	38.96	36.02	42.8		136.918	152.515	141.467	147.271	146.589	146.693	155.136	124.887	163.256	142.171	136.909	152.461	145.127	152.805	149.14	148.25	141.034	154.736
		20	32.68	39.96	38.02	35.96	40.51	37.13	41.7	33.82	41.04	36.9	39.5	42.64	37.28	39.64	39.78	38.78	36.8	42.34		130.147	152.287	144.508	136.315	147.793	146.181	155.771	126.952	163.376	143.023	139.379	153.216	147.702	153.346	148.766	147.565	144.088	153.073
		21	32.04	40.85	37.83	35.58	40.9	37.56	41.76	33.47	41.54	36.56	39.59	42.9	37.24	40.13	39.82	39.42	36.87	43.04		127.599	155.678	143.786	134.875	149.216	147.874	155.996	125.638	165.366	141.705	139.697	154.15	147.544	155.242	148.915	150	144.362	155.604
	DSS	22	31.21	40.39	37.94	36.68	41.34	37.52	42.73	33.96	41.93	37.24	40.22	43.16	36.98	39.87	39.73	40.16	36.71	43.83		124.293	153.925	144.204	139.045	150.821	147.717	159.619	127.477	166.919	144.341	141.92	155.084	146.513	154.236	148.579	152.816	143.735	158.46
	DSS	23	32.15	41.13	39.11	37.27	42.29	37.98	43.56	33.93	42.96	37.34	40.1	44.03	37.48	40.87	40.06	40.17	36.94	43.86		128.037	156.745	148.651	141.281	154.287	149.528	162.719	127.365	171.019	144.729	141.496	158.211	148.494	158.104	149.813	152.854	144.636	158.568
	DSS	24	33.05	41.28	38.45	37.07	42.89	38.54	44.06	34.38	42.67	37.73	41.12	44.93	37.71	40.79	40.35	40.53	37.76	44.12		131.621	157.317	146.142	140.523	156.476	151.732	164.587	129.054	169.865	146.24	145.095	161.444	149.406	157.795	150.898	154.224	147.847	159.508
	DSS	25	33.79	41.2	38.48	37.45	42.42	38.59	44.51	34.44	43.25	37.75	41.88	45.21	38.01	41.23	40.52	40.89	37.37	44.46		134.568	157.012	146.256	141.964	154.761	151.929	166.268	129.279	172.174	146.318	147.777	162.451	150.594	159.497	151.533	155.594	146.319	160.738
	DSS	26	33.39	42.25	38.99	38.52	43.04	39.01	45.56	34.76	43.2	38.3	42.43	45.22	37.92	41.95	40.68	41.31	37.67	44.46		132.975	161.014	148.195	146.02	157.023	153.583	170.191	130.48	171.975	148.45	149.718	162.487	150.238	162.282	152.132	157.192	147.494	160.738
	DSS	27	33.83	42.19	38.54	36.94	43.67	39.95	46.48	35.3	43.7	39.09	42.92	45.5	38.04	41.97	40.81	41.62	38.03	44.49		134.727	160.785	146.484	140.03	159.321	157.283	173.627	132.508	173.965	151.512	151.447	163.493	150.713	162.36	152.618	158.371	148.904	160.846
	DSS	28	34.03	42.72	38.28	35.41	42.97	39.79	46.35	35.01	44.01	38.73	42.78	45.1	38.6	42.19	40.79	41.33	38.25	45.12		135.524	162.805	145.496	134.23	156.768	156.654	173.142	131.419	175.199	150.116	150.953	162.055	152.932	163.211	152.543	157.268	149.765	163.124
		29	34.66	43.05	37.37	34.04	44.16	40.64	47.04	35.47	44.21	39.42	43.23	45.55	39.35	42.6	41.67	41.67	38.42	45.65		138.033	164.063	142.037	129.037	161.109	160	175.719	133.146	175.995	152.791	152.541	163.672	155.903	164.797	155.834	158.562	150.431	165.04
		30	34.45	42.44	34.37	32.3	44.48	40.09	46.23	34.9	43.92	38.88	42.38	46.22	38.94	41.74	41.02	41.34	37.75	44.84		137.196	161.738	130.635	122.441	162.277	157.835	172.693	131.006	174.841	150.698	149.541	166.08	154.279	161.47	153.403	157.306	147.807	162.111
		31	34.57	42.94	30.88	30.62	44.58	39.68	47.11	35.04	43.54	39.03	42.9	46.25	39.15	42.16	41.38	41.24	37.53	45.37		137.674	163.643	117.37	116.073	162.641	156.22	175.981	131.532	173.328	151.279	151.376	166.188	155.111	163.095	154.749	156.925	146.946	164.027
		32	35.39	43.31	30.79	30.85	44.42	40.04	47.4	35.03	43.62	38.88	43.32	46.03	39.42	42.84	41.37	41.36	38.18	45.79		140.94	165.053	117.028	116.945	162.058	157.638	177.064	131.494	173.646	150.698	152.858	165.397	156.181	165.725	154.712	157.382	149.491	165.546
		33	36.17	44.62	32.81	30.9	45.94	40.58	48.84	35.95	44.45	39.53	43.68	46.9	39.97	43.86	40.86	41.9	38.4	45.55		144.046	170.046	124.705	117.134	167.603	159.764	182.443	134.947	176.951	153.217	154.128	168.523	158.36	169.671	152.805	159.437	150.352	164.678
		34	36.98	45.14	30.25	28.79	45.73	40.93	49.25	36.11	43.9	39.25	44.47	46.92	40.32	43.54	40.02	42.2	38.19	46.22		147.272	172.027	114.975	109.136	166.837	161.142	183.975	135.548	174.761	152.132	156.916	168.595	159.746	168.433	149.663	160.578	149.53	167.101
		35	37.57	45.45	31.95	29.02	46.61	41	49.9	36.07	44.43	39.11	44.7	47.06	41.17	43.75	41.12	42.25	39.07	46.86		149.622	173.209	121.437	110.008	170.047	161.417	186.403	135.398	176.871	151.589	157.728	169.098	163.114	169.246	153.777	160.769	152.976	169.414
		36	37.4	46.19	32.08	29.03	47.53	41.97	50.21	36.81	45.1	39.92	45.23	47.28	41.01	44.09	41.98	42.08	39.36	47.06		148.945	176.029	121.931	110.045	173.404	165.236	187.561	138.176	179.538	154.729	159.598	169.889	162.48	170.561	156.993	160.122	154.111	170.137
		37	37.22	45.25	32.3	27.73	46.88	41.57	51.08	37.07	44.31	39.93	45.3	48.19	40.73	44.51	42.2	42.62	39.34	47.33		148.228	172.447	122.767	105.118	171.032	163.661	190.811	139.152	176.393	154.767	159.845	173.158	161.371	172.186	157.816	162.177	154.033	171.114
		38	38.17	45.7	34.92	29.42	47.13	41.78	50.78	37.05	44.74	40.1	45.69	47.06	42.16	45.26	41.61	43.38	40.31	48.05		152.011	174.162	132.725	111.524	171.945	164.488	189.69	139.077	178.105	155.426	161.221	169.098	167.036	175.087	155.61	165.068	157.831	173.717
		39	38.21	45.97	34.1	29.65	47.52	41.52	51.7	36.48	44.82	40.66	45.69	47.44	42.57	45.36	41.92	43	39.52	47.85		152.17	175.191	129.609	112.396	173.367	163.465	193.127	136.937	178.424	157.597	161.221	170.464	168.661	175.474	156.769	163.623	154.738	172.993
		40	38.49	46.46	35.05	30.74	48.62	41.83	52.17	37.04	44.93	40.66	46.79	48.06	42.86	45.65	42.89	43.25	39.92	47.97		153.286	177.058	133.219	116.528	177.381	164.685	194.882	139.039	178.861	157.597	165.102	172.691	169.81	176.596	160.396	164.574	156.304	173.427
		41	39.28	47	35.61	33.64	48.8	41.44	53.37	36.87	45.5	40.83	47.46	48.62	43.01	45.9	41.68	43.42	40.19	49.59		156.432	179.116	135.348	127.521	178.037	163.15	199.365	138.401	181.131	158.256	167.466	174.704	170.404	177.563	155.871	165.221	157.361	179.284
		42	39.03	47.17	36.53	35.02	49.05	42.12	53.58	37.27	46.37	41.02	48.62	47.99	43.71	46.14	42.16	43.86	40.21	49.64		155.436	179.764	138.845	132.752	178.949	165.827	200.149	139.902	184.594	158.992	171.56	172.44	173.177	178.491	157.666	166.895	157.439	179.465
		43	39.74	47.03	38.01	36.1	50.33	42	53.81	37.21	45.66	40.7	48.15	46.75	43.55	46.45	43.31	43.83	40.88	49.51		158.264	179.23	144.47	136.846	183.619	165.354	201.009	139.677	181.768	157.752	169.901	167.984	172.544	179.691	161.967	166.781	160.063	178.995
		44	39.68	46.95	38	35.59	50.01	41.97	53.88	37.67	45.98	40.63	48.65	48.65	44.37	46.88	43.47	44.32	40.87	49.89		158.025	178.925	144.432	134.913	182.452	165.236	201.27	141.404	183.041	157.481	171.665	174.811	175.792	181.354	162.565	168.645	160.023	180.369
		45	39.08	47.15	39.04	34.51	49.65	41.9	52.96	37.06	45.51	40.07	48.16	47.64	43.39	47.1	41.85	44.05	41.35	49		155.635	179.688	148.385	130.819	181.138	164.961	197.833	139.114	181.17	155.31	169.936	171.182	171.91	182.205	156.507	167.618	161.903	177.151
		46	39.48	48.06	39.64	33.19	50.46	42.27	53.08	37.65	45.95	40.3	47.95	46	44.34	47.09	42.09	44.27	41.93	49.77		157.228	183.155	150.665	125.815	184.093	166.417	198.282	141.329	182.922	156.202	169.195	165.289	175.674	182.166	157.405	168.455	164.174	179.935
		47	39.97	47.72	39.4	36.22	49.73	42.1	54.03	38.25	46.46	40.9	48.98	46.45	43.9	47.5	41.3	43.05	42.09	50.52		159.18	181.86	149.753	137.301	181.43	165.748	201.83	143.581	184.952	158.527	172.83	166.906	173.93	183.752	154.45	163.813	164.8	182.646
		48	40.4	48.25	40.07	37.89	50.7	42.88	53.68	38.16	46.82	41.5	49.55	45.86	44.06	47.97	41.85	43.02	42.54	50.76		160.892	183.88	152.3	143.632	184.969	168.819	200.523	143.243	186.385	160.853	174.841	164.786	174.564	185.571	156.507	163.699	166.562	183.514
		49	40.24	48.72	40.53	36.96	50.37	42.67	54.58	38.53	46.94	41.58	49.69	47.04	44.25	48.2	43.63	43.93	42.67	51.08		160.255	185.671	154.048	140.106	183.765	167.992	203.885	144.632	186.863	161.163	175.335	169.026	175.317	186.46	163.164	167.161	167.071	184.671
		50	39.44	48.77	40.95	36.54	50.87	42.34	54.69	37.68	47.38	41.38	50.01	46.46	44.03	47.82	41.59	44.16	42.88	50.27		157.069	185.861	155.644	138.514	185.589	166.693	204.296	141.441	188.615	160.388	176.464	166.942	174.445	184.99	155.535	168.037	167.894	181.743
		51	40.18	48.79	41.61	37.51	51.12	42.31	55.58	38.11	46.74	41.26	49.81	47.41	44.62	48.02	42.51	44.18	42.43	50.87		160.016	185.938	158.153	142.191	186.501	166.575	207.62	143.056	186.067	159.922	175.759	170.356	176.783	185.764	158.975	168.113	166.132	183.912
		52	39.96	48.15	41.89	36.74	50.81	42.33	54.34	38.24	46.84	40.98	49.74	45.5	43.62	47.53	42.99	42.91	42.26	49.86		159.14	183.498	159.217	139.272	185.37	166.654	202.988	143.544	186.465	158.837	175.512	163.493	172.821	183.868	160.77	163.28	165.466	180.26
		53	39.69	47.66	41.75	37.57	51.05	41.89	55.41	38.11	46.72	40.71	49.96	46.39	43.82	47.47	42.08	42.58	42.23	50.04		158.065	181.631	158.685	142.418	186.246	164.921	206.985	143.056	185.987	157.791	176.288	166.691	173.613	183.636	157.367	162.024	165.348	180.911
		54	39.96	48.06	42.5	38.58	50.79	42.44	54.63	37.8	46.98	41.08	49.94	45.26	43.38	47.8	42.9	42.08	42.26	50.33		159.14	183.155	161.536	146.247	185.297	167.087	204.072	141.892	187.022	159.225	176.217	162.63	171.87	184.913	160.434	160.122	165.466	181.96
		55	39.92	47.98	42.25	35.17	50.52	42.39	55.03	38.12	47.51	41.54	49.96	46.63	43.3	48.04	42.33	42.24	42.77	49.1		158.98	182.851	160.585	133.321	184.312	166.89	205.566	143.093	189.132	161.008	176.288	167.553	171.553	185.841	158.302	160.731	167.463	177.513
		56	40.56	48.26	43.24	37.09	51.64	43.1	55.79	38.61	47.56	41.63	50.82	48.08	43.98	47.94	43.98	42.27	42.47	49.53		161.529	183.918	164.348	140.599	188.398	169.685	208.405	144.932	189.331	161.357	179.323	172.763	174.247	185.455	164.473	160.845	166.288	179.067
	Terminate	57	40.94	47.46	42.85	38.86	51.92	42.63	54.28	38.86	48.27	42.09	51.81	46.98	44.76	49.06	43.64	42.91	43.92	49.4		163.043	180.869	162.866	147.309	189.42	167.835	202.764	145.871	192.158	163.14	182.816	168.811	177.338	189.787	163.201	163.28	171.966	178.597
																						Body weight (%)
																					Week (s)	FC1	FC2	FC3	FC4	FC5	FC6	FC7	FC8	FC9	FC10	FC11	FC12	FC13	FC14	FC15	FC16	FC17	FC18
																					1	107.601	113.24	112.412	107.711	110.653	109.151	111.132	105.137	113.268	109.12	104.305	110.251	108.433	110.638	108.569	111.013	106.835	111.146
																					2	123.821	132.094	129.076	123.492	131.235	130.169	136.324	116.302	139.217	126.074	121.418	133.119	127.802	133.761	130.511	132.871	128.09	134.449
																					3	133.333	150.659	141.163	137.75	146.141	145.214	152.548	124.893	160.248	140.703	136.47	150.346	144.153	150.937	145.999	146.233	140.905	151.926
																					4	131.678	158.515	146.49	140.442	155.637	152.632	167.165	129.655	171.588	147.386	146.915	160.746	149.842	159.641	151.159	155.474	146.957	160.283
																					5	142.112	167.111	124.027	117.253	164.653	159.145	179.182	133.296	175.199	151.772	153.584	166.793	157.528	166.062	153.563	158.708	149.648	165.417
																					6	152.358	176.252	130.635	116.555	174.874	164.359	193.655	138.669	179.578	156.766	163.716	171.778	167.563	175.137	157.303	163.954	155.974	174.305
																					7	158.497	181.773	149.15	135.633	183.067	166.361	200.662	141.854	183.872	158.184	171.958	168.569	174.247	183.028	158.938	166.596	163.514	181.04
																					8	159.134	183.836	159.738	140.366	185.959	166.929	205.705	143.002	187.517	159.79	176.55	167.204	173.619	184.924	159.408	163.307	166.294	180.766
