# Supplementary material for: Cold-pressed extraction of perilla seed oil enriched with alpha-linolenic acid mitigates tumour progression and restores gut microbial homeostasis in the AOM/DSS mice model of colitis-associated colorectal cancer
Source: PLoS One. 2024 Dec 9;19(12):e0315172. doi: 10.1371/journal.pone.0315172 (PMC11627366; doi:10.1371/journal.pone.0315172)
Supplement: S2 Data — (XLSX) [file pone.0315172.s002.xlsx]

## Sheet: PC
			Daily DAI score																					Weekly DAI score
		Day (s)	PC1	PC2	PC3	PC4	PC5	PC6	PC7	PC8	PC9	PC10	PC11	PC12	PC13	PC14	PC15	PC16	PC17	PC18			Week (s)	PC1	PC2	PC3	PC4	PC5	PC6	PC7	PC8	PC9	PC10	PC11	PC12	PC13	PC14	PC15	PC16	PC17	PC18		Mean	SEM
		1	0	0	0	0	0	0	0	0	0	0	0	0	0	0	0	0	0	0			1	0	0	0	0	0	0	0	0	0	0	0	0	0	0	0	0	0	0
		2	0	0	0	0	0	0	0	0	0	0	0	0	0	0	0	0	0	0			2	0	0	0	0	0	0	0	0	0	0	0	0	0	0	0	0	0	0
		3	0	0	0	0	0	0	0	0	0	0	0	0	0	0	0	0	0	0		AOM	3	0	0.047619	0	0	0	0	0	0	0	0	0	0	0	0	0	0	0	0
		4	0	0	0	0	0	0	0	0	0	0	0	0	0	0	0	0	0	0		DSS	4	0.142857	0.285714	0.142857	0.142857	0.190476	0	0.047619	0.047619	0.047619	0.190476	0	0	0.047619	0.047619	0	0	0	0
		5	0	0	0	0	0	0	0	0	0	0	0	0	0	0	0	0	0	0			5	0.333333	0.190476	1	0.333333	0.238095	2.14286	0.571429	0.714286	0.285714	0.333333	0.190476	0	2.33333	0.47619	0.190476	0.47619	0.619048	0.714286		0.619048	0.15019
		6	0	0	0	0	0	0	0	0	0	0	0	0	0	0	0	0	0	0			6	0.333333	0.428571	0.333333	0.285714	0.52381	1.14286	0.47619	0.190476	0.333333	0.571429	0.333333	0	0.285714	0.380952	0.571429	0.333333	0.0952381	0.47619		0.39418	0.0566853
		7	0	0	0	0	0	0	0	0	0	0	0	0	0	0	0	0	0	0			7	0.904762	0.238095	0.809524	0.285714	0.333333	0.619048	0.190476	0.571429	0.428571	0.380952	0.666667	0.952381	0.238095	0.428571	0.619048	0.761905	0.238095	0.380952		0.502646	0.057389
		8	0	0	0	0	0	0	0	0	0	0	0	0	0	0	0	0	0	0			8	0.666667	0.52381	0.761905	0.52381	0.285714	0.47619	0.571429	0.380952	0.190476	0.380952	0.571429	0.47619	0.857143	0.619048	0.380952	0.0952381	0.857143	0.380952		0.5	0.0491883
		9	0	0	0	0	0	0	0	0	0	0	0	0	0	0	0	0	0	0
		10	0	0	0	0	0	0	0	0	0	0	0	0	0	0	0	0	0	0		Total		2.38095	1.71429	3.04762	1.57143	1.57143	4.38095	1.85714	1.90476	1.28571	1.85714	1.7619	1.42857	3.7619	1.95238	1.7619	1.66667	1.80952	1.95238
		11	0	0	0	0	0	0	0	0	0	0	0	0	0	0	0	0	0	0		Mean		0.297619	0.214286	0.380952	0.196429	0.196429	0.547619	0.232143	0.238095	0.160714	0.232143	0.220238	0.178571	0.470238	0.244048	0.220238	0.208333	0.22619	0.244048
		12	0	0	0	0	0	0	0	0	0	0	0	0	0	0	0	0	0	0		Median		0.238095	0.214286	0.238095	0.214286	0.214286	0.238095	0.119048	0.119048	0.119048	0.261905	0.0952381	0	0.142857	0.214286	0.0952381	0.047619	0.047619	0.190476
		13	0	0	0	0	0	0	0	0	0	0	0	0	0	0	0	0	0	0		SD		0.315645	0.182884	0.388322	0.180447	0.177277	0.716663	0.246791	0.266199	0.161374	0.204037	0.257471	0.331415	0.754216	0.24098	0.250778	0.269308	0.311122	0.262378
		14	0	0	0	0	0	0	0	0	0	0	0	0	0	0	0	0	0	0		SEM		0.119302	0.0691238	0.146772	0.0682024	0.0670044	0.270873	0.0932781	0.100614	0.0609938	0.0771189	0.0973147	0.125263	0.285067	0.0910817	0.0947853	0.101789	0.117593	0.0991695
	AOM	15	0	0	0	0	0	0	0	0	0	0	0	0	0	0	0	0	0	0
		16	0	0	0	0	0	0	0	0	0	0	0	0	0	0	0	0	0	0
		17	0	0	0	0	0	0	0	0	0	0	0	0	0	0	0	0	0	0
		18	0	0	0	0	0	0	0	0	0	0	0	0	0	0	0	0	0	0
		19	0	0	0	0	0	0	0	0	0	0	0	0	0	0	0	0	0	0
		20	0	0.333333	0	0	0	0	0	0	0	0	0	0	0	0	0	0	0	0
		21	0	0	0	0	0	0	0	0	0	0	0	0	0	0	0	0	0	0
	DSS	22	0.333333	0	0.333333	0	0	0	0.333333	0.333333	0	0	0	0	0.333333	0	0	0	0	0
	DSS	23	0.666667	0.666667	0.666667	0	0	0	0	0	0	0	0	0	0	0	0	0	0	0
	DSS	24	0	0	0	0	0	0	0	0	0.333333	0	0	0	0	0	0	0	0	0
	DSS	25	0	0	0	0	0.666667	0	0	0	0	0	0	0	0	0.333333	0	0	0	0
	DSS	26	0	0.666667	0	0	0.666667	0	0	0	0	0.666667	0	0	0	0	0	0	0	0
	DSS	27	0	0	0	1	0	0	0	0	0	0	0	0	0	0	0	0	0	0
	DSS	28	0	0.666667	0	0	0	0	0	0	0	0.666667	0	0	0	0	0	0	0	0
		29	1.66667	0.666667	2.33333	0	0	0.666667	0.666667	1.66667	0.666667	0	0	0	2	1.33333	0.333333	0	1.66667	0
		30	0	0	0	0	0	0	0	0	0.666667	0	0.666667	0	1.33333	0	0	1.33333	0	1.33333
		31	0	0	2.33333	1.33333	1.66667	2.66667	1.66667	1.66667	0	0.666667	0	0	4	1.33333	0.666667	0	2.66667	2.33333
		32	0	0.666667	1	0	0	4	0	0	0	0	0.666667	0	3	0	0	0.333333	0	0
		33	0.666667	0	0	0	0	3.33333	1.66667	0	0.666667	1.66667	0	0	2.66667	0.666667	0.333333	1.66667	0	0
		34	0	0	1.33333	0	0	2.33333	0	1.66667	0	0	0	0	2	0	0	0	0	0
		35	0	0	0	1	0	2	0	0	0	0	0	0	1.33333	0	0	0	0	1.33333
		36	0	0	0	0	0	1.66667	0	0	0	0	0	0	1.33333	0	0	0	0	1.33333
		37	0.666667	0.666667	1.66667	0	0.666667	1.33333	0	0	0	1.66667	0	0	0.666667	0	0	0	0	0.333333
		38	0	0.666667	0	0	0	1.33333	0	0	0	0	0	0	0	0	0	0	0.333333	0
		39	0	0	0	1	1.66667	1.33333	1.66667	1.33333	1.66667	0.666667	1.66667	0	0	2.33333	2.66667	2	0	0
		40	0	0	0	1	0.666667	0.333333	1.66667	0	0	0	0	0	0	0	0	0	0.333333	0
		41	1.66667	1.66667	0	0	0.666667	0.333333	0	0	0	1.66667	0.666667	0	0	0	0	0	0	0
		42	0	0	0.666667	0	0	1.66667	0	0	0.666667	0	0	0	0	0.333333	1.33333	0.333333	0	1.66667
		43	1.66667	0	0.666667	0	0	1	0	0	0.666667	1.33333	1.66667	2.33333	0.333333	0	0	0	0	0
		44	0.666667	1	0	0.666667	0	0.333333	0	0	0	1.33333	0.666667	0.333333	0	2.33333	0	1.33333	0	0.333333
		45	0	0	0	0	0	1	0	0	0	0	0.666667	1.66667	0	0	0	0	0	0
		46	0.666667	0	2.33333	1.33333	0.666667	0.333333	1.33333	2.66667	0	0	0	0	1.33333	0.666667	3	1.33333	1.66667	1.66667
		47	0	0	0	0	0	1	0	0	2.33333	0	0	1.66667	0	0	0	0	0	0
		48	1.66667	0.666667	1.33333	0	0	0.333333	0	1.33333	0	0	0	0	0	0	0	0	0	0
		49	1.66667	0	1.33333	0	1.66667	0.333333	0	0	0	0	1.66667	0.666667	0	0	1.33333	2.66667	0	0.666667
		50	0.666667	0.666667	0	1	0	1.66667	2.66667	1.33333	0	0	0	0	1.33333	0	0	0	2	0
		51	0	0	2	0	0.666667	0	0	0	0.666667	2	1.66667	2.66667	0	2.66667	1.33333	0	0	0
		52	0	0	0	1	0	0	0	1.33333	0.666667	0	0	0	0	0	0	0	2	0
		53	1.66667	2.33333	1.33333	0	0.666667	1.66667	0	0	0	0	0	0	1.33333	1.66667	0	0	0	1.33333
		54	0	0	2	0	0	0	1.33333	0	0	0.666667	0.666667	0	1.66667	0	0	0.333333	2	1.33333
		55	0.666667	0.666667	0	1.66667	0	0	0	0	0	0	0	0	0	0	0	0	0	0
		56	1.66667	0	0	0	0.666667	0	0	0	0	0	1.66667	0.666667	1.66667	0	1.33333	0.333333	0	0
	Terminate	57	0	0	2	0	0	1.66667	0	0	1	0	0	0	0	0	0	0	1.33333	0
	Total		16.6667	12	23.3333	11	11	32.3333	13	13.3333	10	13	12.3333	10	26.3333	13.6667	12.3333	11.6667	14	13.6667
	Mean		0.292398	0.210526	0.409357	0.192982	0.192982	0.567251	0.22807	0.233918	0.175439	0.22807	0.216374	0.175439	0.461988	0.239766	0.216374	0.204678	0.245614	0.239766
	Median		0	0	0	0	0	0	0	0	0	0	0	0	0	0	0	0	0	0
	SD		0.558717	0.444291	0.738835	0.432353	0.42324	0.92394	0.582921	0.585613	0.433065	0.515483	0.493589	0.551819	0.886886	0.623623	0.610152	0.550578	0.638365	0.550578
	SEM		0.0746617	0.0593708	0.098731	0.0577756	0.0565578	0.123467	0.0778961	0.0782559	0.0578707	0.0688843	0.0659587	0.0737399	0.118515	0.0833352	0.081535	0.0735741	0.0853051	0.0735741

## Sheet: LC
			Daily DAI score																					Weekly DAI score
		Day (s)	LC1	LC2	LC3	LC4	LC5	LC6	LC7	LC8	LC9	LC10	LC11	LC12	LC13	LC14	LC15	LC16	LC17	LC18			Week (s)	LC1	LC2	LC3	LC4	LC5	LC6	LC7	LC8	LC9	LC10	LC11	LC12	LC13	LC14	LC15	LC16	LC17	LC18
		1	0	0	0	0	0	0	0	0	0	0	0	0	0	0	0	0	0	0			1	0	0	0	0	0	0	0	0	0	0	0	0	0	0	0	0	0	0
		2	0	0	0	0	0	0	0	0	0	0	0	0	0	0	0	0	0	0			2	0	0	0	0	0	0	0	0	0	0	0	0	0	0	0	0	0	0
		3	0	0	0	0	0	0	0	0	0	0	0	0	0	0	0	0	0	0		AOM	3	0	0	0	0	0	0	0	0	0	0	0	0	0	0	0	0	0	0
		4	0	0	0	0	0	0	0	0	0	0	0	0	0	0	0	0	0	0		DSS	4	0.142857	0.142857	0.047619	0.047619	0.142857	0.333333	0.333333	0.0952381	0.047619	0	0	0.047619	0.047619	0	0	0.047619	0.047619	0
		5	0	0	0	0	0	0	0	0	0	0	0	0	0	0	0	0	0	0			5	0.47619	0.380952	0.333333	0.047619	0.238095	0.0952381	0.142857	0.047619	0.142857	0.0952381	0.571429	0.0952381	0.190476	0.333333	0.142857	0.190476	0.190476	0.142857
		6	0	0	0	0	0	0	0	0	0	0	0	0	0	0	0	0	0	0			6	0.238095	0.142857	0	0.142857	0.0952381	0	0.238095	0.0952381	0	0.238095	0.238095	0.333333	0.333333	0.047619	0	0.238095	0.0952381	0.238095
		7	0	0	0	0	0	0	0	0	0	0	0	0	0	0	0	0	0	0			7	0.190476	0.47619	0.428571	0.0952381	0.619048	0.52381	0	0.142857	0.0952381	0.333333	0.238095	0.238095	0	0.142857	0	0.238095	0	0.285714
		8	0	0	0	0	0	0	0	0	0	0	0	0	0	0	0	0	0	0			8	0.714286	0.47619	0.0952381	0.619048	0.952381	0.619048	0.0952381	0.333333	0	0.428571	0.333333	0.0952381	0.0952381	0.333333	0.238095	0.761905	0.0952381	0
		9	0	0	0	0	0	0	0	0	0	0	0	0	0	0	0	0	0	0
		10	0	0	0	0	0	0	0	0	0	0	0	0	0	0	0	0	0	0		Total		1.7619	1.61905	0.904762	0.952381	2.04762	1.57143	0.809524	0.714286	0.285714	1.09524	1.38095	0.809524	0.666667	0.857143	0.380952	1.47619	0.428571	0.666667
		11	0	0	0	0	0	0	0	0	0	0	0	0	0	0	0	0	0	0		Mean		0.220238	0.202381	0.113095	0.119048	0.255952	0.196429	0.10119	0.0892857	0.0357143	0.136905	0.172619	0.10119	0.0833333	0.107143	0.047619	0.184524	0.0535714	0.0833333
		12	0	0	0	0	0	0	0	0	0	0	0	0	0	0	0	0	0	0		Median		0.166667	0.142857	0.0238095	0.047619	0.119048	0.047619	0.047619	0.0714286	0	0.047619	0.119048	0.0714286	0.0238095	0.0238095	0	0.119048	0.0238095	0
		13	0	0	0	0	0	0	0	0	0	0	0	0	0	0	0	0	0	0		SD		0.240391	0.197418	0.159608	0.194889	0.326405	0.242153	0.120085	0.104971	0.0518917	0.16225	0.197687	0.115267	0.113564	0.138321	0.0858465	0.2398	0.0649328	0.113564
		14	0	0	0	0	0	0	0	0	0	0	0	0	0	0	0	0	0	0		SEM		0.0908592	0.074617	0.0603262	0.0736613	0.12337	0.0915252	0.0453878	0.0396755	0.0196132	0.0613248	0.0747187	0.043567	0.0429232	0.0522804	0.0324469	0.090636	0.0245423	0.0429232
	AOM	15	0	0	0	0	0	0	0	0	0	0	0	0	0	0	0	0	0	0
		16	0	0	0	0	0	0	0	0	0	0	0	0	0	0	0	0	0	0
		17	0	0	0	0	0	0	0	0	0	0	0	0	0	0	0	0	0	0
		18	0	0	0	0	0	0	0	0	0	0	0	0	0	0	0	0	0	0
		19	0	0	0	0	0	0	0	0	0	0	0	0	0	0	0	0	0	0
		20	0	0	0	0	0	0	0	0	0	0	0	0	0	0	0	0	0	0
		21	0	0	0	0	0	0	0	0	0	0	0	0	0	0	0	0	0	0
	DSS	22	0.333333	0.333333	0	0	0	0.333333	0.333333	0	0	0	0	0.333333	0	0	0	0	0	0
	DSS	23	0	0	0	0	0	0	0	0	0.333333	0	0	0	0	0	0	0	0	0
	DSS	24	0	0	0	0	0	0.333333	0	0	0	0	0	0	0	0	0	0	0	0
	DSS	25	0.666667	0	0	0.333333	1	0	0.333333	0.666667	0	0	0	0	0.333333	0	0	0	0.333333	0
	DSS	26	0	0	0	0	0	0	0	0	0	0	0	0	0	0	0	0.333333	0	0
	DSS	27	0	0.666667	0.333333	0	0	1.66667	0	0	0	0	0	0	0	0	0	0	0	0
	DSS	28	0	0	0	0	0	0	1.66667	0	0	0	0	0	0	0	0	0	0	0
		29	1.66667	0.666667	0.333333	0.333333	0	0.666667	0	0	0	0	0	0	0.333333	0.333333	0	0.666667	0.666667	0
		30	0	0	0	0	0	0	0.666667	0	0.333333	0.666667	0.666667	0	0	2	0	0	0	0.333333
		31	0	0	0.333333	0	0	0	0	0	0	0	0	0	0	0	0.333333	0	0	0
		32	0	1.66667	0	0	1.66667	0	0	0.333333	0	0	1.66667	0	0	0	0	0	0	0.333333
		33	0	0	0	0	0	0	0	0	0	0	0	0	0.333333	0	0.666667	0.666667	0.333333	0
		34	1.66667	0.333333	0	0	0	0	0	0	0.666667	0	0	0.666667	0.666667	0	0	0	0	0
		35	0	0	1.66667	0	0	0	0.333333	0	0	0	1.66667	0	0	0	0	0	0.333333	0.333333
		36	0	0	0	0	0	0	0	0	0	0	0	0	0	0	0	0	0	0
		37	0	0	0	0	0	0	0	0	0	0	0	0	0	0	0	0	0	0
		38	0	0	0	0	0	0	0	0	0	0	1.66667	0	0	0	0	0	0	0
		39	0	0.333333	0	0	0	0	0	0	0	0	0	0	1.66667	0.333333	0	1.66667	0.666667	1.66667
		40	0	0.666667	0	0.333333	0	0	0	0	0	0	0	0	0	0	0	0	0	0
		41	1.66667	0	0	0	0.666667	0	1.66667	0.666667	0	1.66667	0	2.33333	0.666667	0	0	0	0	0
		42	0	0	0	0.666667	0	0	0	0	0	0	0	0	0	0	0	0	0	0
		43	0	1.66667	0.666667	0	1.66667	0.666667	0	0	0	0	0.666667	0	0	0	0	0	0	0
		44	0	0	0	0	0.666667	0	0	0	0	0	0	0	0	0	0	0	0	0
		45	0	0	0	0	0	0	0	0.666667	0.333333	1.66667	0	0	0	0	0	0	0	0
		46	0	1.66667	0	0	0	0	0	0.333333	0	0	0.333333	0	0	0.666667	0	1.66667	0	1.66667
		47	0.666667	0	0.666667	0	2	3	0	0	0	0	0	0	0	0	0	0	0	0
		48	0.666667	0	1.66667	0.666667	0	0	0	0	0.333333	0	0.666667	0	0	0	0	0	0	0
		49	0	0	0	0	0	0	0	0	0	0.666667	0	1.66667	0	0.333333	0	0	0	0.333333
		50	1.66667	1.66667	0	0.333333	0	0	0	0	0	0	0	0	0	0	0.333333	2.33333	0	0
		51	0	0	0	1.66667	0	2.33333	0.666667	1.66667	0	1.66667	2	0	0	0	0.666667	0	0	0
		52	1.66667	0	0	0	3	0	0	0.666667	0	0	0	0	0.333333	0	0	0	0	0
		53	0	1.66667	0	0	0	0	0	0	0	0	0	0.333333	0.333333	0	0	0.666667	0	0
		54	1.66667	0	0	0.666667	0	0	0	0	0	0.666667	0.333333	0.333333	0	2.33333	0	0	0.666667	0
		55	0	0	0.666667	1.66667	3.66667	2	0	0	0	0	0	0	0	0	0.666667	2.33333	0	0
		56	0	0	0	0	0	0	0	0	0	0.666667	0	0	0	0	0	0	0	0
	Terminate	57	0	0	0	0	0	0	0	0	0.666667	0	0	0	2	0	0	0	0	0
	Total		12.3333	11.3333	6.33333	6.66667	14.3333	11	5.66667	5	2.66667	7.66667	9.66667	5.66667	6.66667	6	2.66667	10.3333	3	4.66667
	Mean		0.216374	0.19883	0.111111	0.116959	0.251462	0.192982	0.0994152	0.0877193	0.0467836	0.134503	0.169591	0.0994152	0.116959	0.105263	0.0467836	0.181287	0.0526316	0.0818713
	Median		0	0	0	0	0	0	0	0	0	0	0	0	0	0	0	0	0	0
	SD		0.520501	0.483085	0.338172	0.33908	0.728909	0.595458	0.330189	0.275909	0.145613	0.39912	0.463577	0.384722	0.361345	0.410191	0.158435	0.530071	0.162695	0.313943
	SEM		0.0695548	0.0645549	0.0451901	0.0453115	0.0974046	0.0795715	0.0441234	0.0368699	0.0194583	0.0533347	0.0619481	0.0514107	0.0482867	0.0548141	0.0211718	0.0708337	0.021741	0.0419524

## Sheet: MC
			Daily DAI score																					Weekly DAI score
		Day (s)	MC1	MC2	MC3	MC4	MC5	MC6	MC7	MC8	MC9	MC10	MC11	MC12	MC13	MC14	MC15	MC16	MC17	MC18			Week (s)	MC1	MC2	MC3	MC4	MC5	MC6	MC7	MC8	MC9	MC10	MC11	MC12	MC13	MC14	MC15	MC16	MC17	MC18
		1	0	0	0	0	0	0	0	0	0	0	0	0	0	0	0	0	0	0			1	0	0	0	0	0	0	0	0	0	0	0	0	0	0	0	0	0	0
		2	0	0	0	0	0	0	0	0	0	0	0	0	0	0	0	0	0	0			2	0	0	0	0	0	0	0	0	0	0	0	0	0	0	0	0	0	0
		3	0	0	0	0	0	0	0	0	0	0	0	0	0	0	0	0	0	0		AOM	3	0	0	0	0	0	0	0	0	0	0	0	0	0	0	0	0	0	0
		4	0	0	0	0	0	0	0	0	0	0	0	0	0	0	0	0	0	0		DSS	4	0	0.047619	0.047619	0	0.047619	0.142857	0	0	0.333333	0	0	0.047619	0.047619	0.0952381	0	0	0.142857	0.047619
		5	0	0	0	0	0	0	0	0	0	0	0	0	0	0	0	0	0	0			5	0	0.0952381	0.047619	0.238095	0.714286	0.333333	0.142857	0	0	0	0.285714	0.238095	0.190476	0.238095	0.333333	0.190476	0.142857	0.333333
		6	0	0	0	0	0	0	0	0	0	0	0	0	0	0	0	0	0	0			6	0.047619	0.142857	0.428571	0.047619	0.428571	0.285714	0.0952381	0.571429	0.238095	0.333333	0.047619	0	0	0.285714	0.47619	0.238095	0.333333	0.047619
		7	0	0	0	0	0	0	0	0	0	0	0	0	0	0	0	0	0	0			7	0.0952381	0.142857	0.047619	0	0.571429	0.285714	0.47619	0.0952381	0.190476	0.0952381	0.285714	0.380952	0.0952381	0.0952381	0.047619	0.047619	0.333333	0
		8	0	0	0	0	0	0	0	0	0	0	0	0	0	0	0	0	0	0			8	0.380952	0.047619	0.238095	0	0.571429	0.0952381	0.238095	0.619048	0.047619	0.238095	0	0.047619	0.285714	0	0.238095	0.380952	0.428571	0.142857
		9	0	0	0	0	0	0	0	0	0	0	0	0	0	0	0	0	0	0
		10	0	0	0	0	0	0	0	0	0	0	0	0	0	0	0	0	0	0		Total		0.52381	0.47619	0.809524	0.285714	2.33333	1.14286	0.952381	1.28571	0.809524	0.666667	0.619048	0.714286	0.619048	0.714286	1.09524	0.857143	1.38095	0.571429
		11	0	0	0	0	0	0	0	0	0	0	0	0	0	0	0	0	0	0		Mean		0.0654762	0.0595238	0.10119	0.0357143	0.291667	0.142857	0.119048	0.160714	0.10119	0.0833333	0.077381	0.0892857	0.077381	0.0892857	0.136905	0.107143	0.172619	0.0714286
		12	0	0	0	0	0	0	0	0	0	0	0	0	0	0	0	0	0	0		Median		0	0.047619	0.047619	0	0.238095	0.119048	0.047619	0	0.0238095	0	0	0.0238095	0.0238095	0.047619	0.0238095	0.0238095	0.142857	0.0238095
		13	0	0	0	0	0	0	0	0	0	0	0	0	0	0	0	0	0	0		SD		0.123575	0.0570932	0.143723	0.0780647	0.289104	0.132566	0.157935	0.253029	0.124716	0.123144	0.121259	0.133498	0.10084	0.107638	0.175671	0.136256	0.161374	0.109109
		14	0	0	0	0	0	0	0	0	0	0	0	0	0	0	0	0	0	0		SEM		0.0467068	0.0215792	0.054322	0.0295057	0.109271	0.0501052	0.0596936	0.0956359	0.0471383	0.046544	0.0458317	0.0504575	0.0381138	0.0406832	0.0663974	0.0515	0.0609938	0.0412393
	AOM	15	0	0	0	0	0	0	0	0	0	0	0	0	0	0	0	0	0	0
		16	0	0	0	0	0	0	0	0	0	0	0	0	0	0	0	0	0	0
		17	0	0	0	0	0	0	0	0	0	0	0	0	0	0	0	0	0	0
		18	0	0	0	0	0	0	0	0	0	0	0	0	0	0	0	0	0	0
		19	0	0	0	0	0	0	0	0	0	0	0	0	0	0	0	0	0	0
		20	0	0	0	0	0	0	0	0	0	0	0	0	0	0	0	0	0	0
		21	0	0	0	0	0	0	0	0	0	0	0	0	0	0	0	0	0	0
	DSS	22	0	0	0	0	0	0.333333	0	0	0	0	0	0	0	0	0	0	0	0.333333
	DSS	23	0	0.333333	0	0	0	0	0	0	0	0	0	0	0	0	0	0	0	0
	DSS	24	0	0	0	0	0	0	0	0	0	0	0	0.333333	0	0	0	0	0	0
	DSS	25	0	0	0	0	0.333333	0	0	0	0	0	0	0	0.333333	0.333333	0	0	0	0
	DSS	26	0	0	0	0	0	0.666667	0	0	0.333333	0	0	0	0	0	0	0	0.333333	0
	DSS	27	0	0	0.333333	0	0	0	0	0	0	0	0	0	0	0.333333	0	0	0.666667	0
	DSS	28	0	0	0	0	0	0	0	0	2	0	0	0	0	0	0	0	0	0
		29	0	0	0.333333	1.66667	0	1.66667	0	0	0	0	0	0	0	0	0	0.666667	0	1.66667
		30	0	0	0	0	3	0	0	0	0	0	0	0	0	0.333333	0	0	0.666667	0
		31	0	0	0	0	0	0	0.333333	0	0	0	1.66667	0.666667	0.666667	0.666667	0.666667	0.666667	0	0
		32	0	0.666667	0	0	0	0	0	0	0	0	0	0.666667	0	0	0	0	0	0
		33	0	0	0	0	0	0	0	0	0	0	0	0	0	0	0	0	0	0
		34	0	0	0	0	2	0.666667	0.666667	0	0	0	0.333333	0.333333	0.666667	0.666667	1.66667	0	0.333333	0
		35	0	0	0	0	0	0	0	0	0	0	0	0	0	0	0	0	0	0.666667
		36	0	0.333333	0.666667	0	0	0	0	0	0	0	0.333333	0	0	0	0	0	0	0
		37	0	0	0	0	0	0	0	1.66667	0	0	0	0	0	0	0	0	0	0
		38	0	0	0	0	0	0	0	0.666667	1.66667	0.333333	0	0	0	0	0	0	0	0.333333
		39	0	0	1.66667	0.333333	0	0	0	0	0	0	0	0	0	1.66667	1.66667	1.66667	2.33333	0
		40	0.333333	0.666667	0	0	3	2	0	1.66667	0	0	0	0	0	0.333333	1.66667	0	0	0
		41	0	0	0.666667	0	0	0	0.666667	0	0	1.66667	0	0	0	0	0	0	0	0
		42	0	0	0	0	0	0	0	0	0	0.333333	0	0	0	0	0	0	0	0
		43	0	0.666667	0	0	2	0	0.333333	0	0	0	0	0.666667	0	0.666667	0	0	0	0
		44	0	0	0	0	0	0	0	0.333333	0.666667	0	0	0	0.666667	0	0	0	0.666667	0
		45	0	0	0.333333	0	0	0	0.666667	0	0	0	2	0.333333	0	0	0	0.333333	0	0
		46	0	0	0	0	0	0	0.666667	0	0.666667	0	0	0	0	0	0	0	0	0
		47	0.666667	0	0	0	2	2	0	0	0	0	0	0	0	0	0	0	1.66667	0
		48	0	0.333333	0	0	0	0	0	0	0	0.666667	0	0	0	0	0	0	0	0
		49	0	0	0	0	0	0	1.66667	0.333333	0	0	0	1.66667	0	0	0.333333	0	0	0
		50	0	0	0.333333	0	2	0.666667	0	0	0.333333	0	0	0	0	0	0	0	0	0.333333
		51	0.666667	0	0.666667	0	0	0	0.666667	1.66667	0	0.666667	0	0.333333	0	0	0	0	2.33333	0
		52	0	0	0	0	0	0	0	0.666667	0	0	0	0	0.333333	0	0	2	0	0.666667
		53	0.333333	0	0	0	0	0	0.666667	0	0	0.333333	0	0	0	0	0	0	0	0
		54	0	0	0	0	2	0	0	2	0	0	0	0	0	0	1.66667	0	0	0
		55	1.66667	0.333333	0.666667	0	0	0	0	0	0	0	0	0	1.66667	0	0	0.666667	0.666667	0
		56	0	0	0	0	0	0	0.333333	0	0	0.666667	0	0	0	0	0	0	0	0
	Terminate	57	0	0	0	0	0.666667	0.666667	0.666667	0	0	0	0	0	0	0	0	0	0	0
	Total		3.66667	3.33333	5.66667	2	17	8.66667	7.33333	9	5.66667	4.66667	4.33333	5	4.33333	5	7.66667	6	9.66667	4
	Mean		0.0643275	0.0584795	0.0994152	0.0350877	0.298246	0.152047	0.128655	0.157895	0.0994152	0.0818713	0.0760234	0.0877193	0.0760234	0.0877193	0.134503	0.105263	0.169591	0.0701754
	Median		0	0	0	0	0	0	0	0	0	0	0	0	0	0	0	0	0	0
	SD		0.253156	0.166641	0.278991	0.222376	0.766461	0.446211	0.304318	0.459278	0.358494	0.266964	0.342093	0.268751	0.265036	0.268751	0.431958	0.364924	0.496077	0.255442
	SEM		0.0338294	0.0222683	0.0372817	0.0297163	0.102423	0.0596274	0.0406663	0.0613737	0.0479058	0.0356746	0.0457141	0.0359134	0.0354169	0.0359134	0.0577228	0.048765	0.0662911	0.0341349

## Sheet: HC
			Daily DAI score																					Weekly DAI score
		Day (s)	HC1	HC2	HC3	HC4	HC5	HC6	HC7	HC8	HC9	HC10	HC11	HC12	HC13	HC14	HC15	HC16	HC17	HC18			Week (s)	HC1	HC2	HC3	HC4	HC5	HC6	HC7	HC8	HC9	HC10	HC11	HC12	HC13	HC14	HC15	HC16	HC17	HC18
		1	0	0	0	0	0	0	0	0	0	0	0	0	0	0	0	0	0	0			1	0	0	0	0	0	0	0	0	0	0	0	0	0	0	0	0	0	0
		2	0	0	0	0	0	0	0	0	0	0	0	0	0	0	0	0	0	0			2	0	0	0	0	0	0	0	0	0	0	0	0	0	0	0	0	0	0
		3	0	0	0	0	0	0	0	0	0	0	0	0	0	0	0	0	0	0		AOM	3	0	0	0	0	0	0	0	0	0	0	0	0	0	0	0	0	0	0
		4	0	0	0	0	0	0	0	0	0	0	0	0	0	0	0	0	0	0		DSS	4	0.142857	0	0.047619	0.047619	0	0.047619	0.142857	0	0.047619	0.047619	0	0	0	0.047619	0.047619	0.047619	0	0.142857
		5	0	0	0	0	0	0	0	0	0	0	0	0	0	0	0	0	0	0			5	0.333333	0	0.0952381	0.47619	0.428571	0	0.47619	0.047619	0.047619	0.142857	0.047619	0	2.09524	0.333333	0.619048	0.238095	0.142857	0.571429
		6	0	0	0	0	0	0	0	0	0	0	0	0	0	0	0	0	0	0			6	0.666667	0	0	0	0.619048	0.285714	0.47619	0.0952381	0.238095	0	0.333333	0.285714	0.047619	0	0.619048	0.142857	0	0
		7	0	0	0	0	0	0	0	0	0	0	0	0	0	0	0	0	0	0			7	0.809524	0.285714	0.238095	0.52381	0.666667	0.190476	0	0	0.333333	0.190476	0.238095	0	0.0952381	0.047619	0.904762	0.333333	0.238095	0.428571
		8	0	0	0	0	0	0	0	0	0	0	0	0	0	0	0	0	0	0			8	0.761905	0.238095	0.190476	0.47619	0.619048	0.380952	0.333333	0	0.0952381	0.333333	0.0952381	0.0952381	0	0.0952381	0.142857	0.333333	0.238095	0.47619
		9	0	0	0	0	0	0	0	0	0	0	0	0	0	0	0	0	0	0
		10	0	0	0	0	0	0	0	0	0	0	0	0	0	0	0	0	0	0		Total		2.71429	0.52381	0.571429	1.52381	2.33333	0.904762	1.42857	0.142857	0.761905	0.714286	0.714286	0.380952	2.2381	0.52381	2.33333	1.09524	0.619048	1.61905
		11	0	0	0	0	0	0	0	0	0	0	0	0	0	0	0	0	0	0		Mean		0.339286	0.0654762	0.0714286	0.190476	0.291667	0.113095	0.178571	0.0178571	0.0952381	0.0892857	0.0892857	0.047619	0.279762	0.0654762	0.291667	0.136905	0.077381	0.202381
		12	0	0	0	0	0	0	0	0	0	0	0	0	0	0	0	0	0	0		Median		0.238095	0	0.0238095	0.0238095	0.214286	0.0238095	0.0714286	0	0.047619	0.0238095	0.0238095	0	0	0.0238095	0.0952381	0.0952381	0	0.0714286
		13	0	0	0	0	0	0	0	0	0	0	0	0	0	0	0	0	0	0		SD		0.333705	0.114031	0.0890871	0.234497	0.298748	0.142733	0.20308	0.0331415	0.116642	0.115267	0.120085	0.0952381	0.686952	0.106313	0.340432	0.137679	0.103612	0.231761
		14	0	0	0	0	0	0	0	0	0	0	0	0	0	0	0	0	0	0		SEM		0.126129	0.0430997	0.0336718	0.0886314	0.112916	0.053948	0.076757	0.0125263	0.0440867	0.043567	0.0453878	0.0359966	0.259644	0.0401825	0.128671	0.0520378	0.0391618	0.0875974
	AOM	15	0	0	0	0	0	0	0	0	0	0	0	0	0	0	0	0	0	0
		16	0	0	0	0	0	0	0	0	0	0	0	0	0	0	0	0	0	0
		17	0	0	0	0	0	0	0	0	0	0	0	0	0	0	0	0	0	0
		18	0	0	0	0	0	0	0	0	0	0	0	0	0	0	0	0	0	0
		19	0	0	0	0	0	0	0	0	0	0	0	0	0	0	0	0	0	0
		20	0	0	0	0	0	0	0	0	0	0	0	0	0	0	0	0	0	0
		21	0	0	0	0	0	0	0	0	0	0	0	0	0	0	0	0	0	0
	DSS	22	0.333333	0	0.333333	0	0	0	0.333333	0	0.333333	0	0	0	0	0	0	0	0	0
	DSS	23	0	0	0	0.333333	0	0	0	0	0	0.333333	0	0	0	0	0	0	0	0
	DSS	24	0	0	0	0	0	0	0	0	0	0	0	0	0	0	0	0	0	0
	DSS	25	0	0	0	0	0	0	0	0	0	0	0	0	0	0.333333	0.333333	0	0	0.333333
	DSS	26	0	0	0	0	0	0	0	0	0	0	0	0	0	0	0	0	0	0.666667
	DSS	27	0.666667	0	0	0	0	0.333333	0	0	0	0	0	0	0	0	0	0	0	0
	DSS	28	0	0	0	0	0	0	0.666667	0	0	0	0	0	0	0	0	0.333333	0	0
		29	0	0	0	2	0.333333	0	0	0	0	0	0	0	0.333333	1.66667	0	0	0.333333	2.33333
		30	0	0	0	0	0	0	0	0.333333	0	0	0	0	2	0	0	1.66667	0	1.66667
		31	0	0	0	0.666667	0	0	1.66667	0	0.333333	0.333333	0	0	2.33333	0.666667	0.333333	0	0	0
		32	0	0	0	0	0.666667	0	0	0	0	0	0	0	3	0	0.666667	0	0	0
		33	0	0	0.666667	0.666667	0	0	0	0	0	0.666667	0	0	3.66667	0	1.66667	0	0	0
		34	2.33333	0	0	0	2	0	0	0	0	0	0.333333	0	2	0	1.66667	0	0.666667	0
		35	0	0	0	0	0	0	1.66667	0	0	0	0	0	1.33333	0	0	0	0	0
		36	0	0	0	0	0	0	0	0	0	0	0	0	0.333333	0	0	0	0	0
		37	0	0	0	0	0	0	0	0.666667	0	0	0	0	0	0	0	0	0	0
		38	2.33333	0	0	0	2.33333	0	1.66667	0	0	0	1.66667	0	0	0	0	0	0	0
		39	0	0	0	0	0	2	0	0	0	0	0	0	0	0	2.33333	0.333333	0	0
		40	0	0	0	0	0	0	0	0	0	0	0	0	0	0	0	0	0	0
		41	2.33333	0	0	0	2	0	1.66667	0	1.66667	0	0	0	0	0	0	0	0	0
		42	0	0	0	0	0	0	0	0	0	0	0.666667	2	0	0	2	0.666667	0	0
		43	0	0	0	0	0	0	0	0	0.666667	0.666667	0	0	0	0	1.66667	0	0	0
		44	2.33333	0.333333	0	0	2.33333	0.666667	0	0	0	0	1.66667	0	0	0	0.666667	0	0	0
		45	0	0	0	2	0	0	0	0	1.66667	0	0	0	0	0.333333	1.66667	0	0	0.666667
		46	0	1.66667	0	0	0	0	0	0	0	0.666667	0	0	0	0	0	1.66667	0	0
		47	3.33333	0	0	0	2.33333	0.666667	0	0	0	0	0	0	0.666667	0	0.666667	0.666667	0	0.666667
		48	0	0	1.66667	1.66667	0	0	0	0	0	0	0	0	0	0	0	0	1.66667	0
		49	0	0	0	0	0	0	0	0	0	0	0	0	0	0	1.66667	0	0	1.66667
		50	2.33333	0	0	0.666667	0	0.333333	0	0	0	0	0	0	0	0	0	0	0	0
		51	0	0	0	0	0	0	1.66667	0	0.666667	2.33333	0.666667	0	0	0	0	0	0	0
		52	2.33333	0	0	0	2.33333	2	0.666667	0	0	0	0	0	0	0	0.666667	0.666667	0	1.66667
		53	0	1.66667	0.666667	0.666667	0	0	0	0	0	0	0	0.666667	0	0.666667	0	0	0	1.66667
		54	0	0	0.666667	0	2	0.333333	0	0	0	0	0	0	0	0	0	0	0	0
		55	0.666667	0	0	2	0	0	0	0	0	0	0	0	0	0	0.333333	1.66667	1.66667	0
		56	0	0	0	0	0	0	0	0	0	0	0	0	0	0	0	0	0	0
	Terminate	57	2.66667	0	0	0	2.33333	0	1.66667	0	0	0	0	0	0	0	0	0	0	0
	Total		21.6667	3.66667	4	10.6667	18.6667	6.33333	11.6667	1	5.33333	5	5	2.66667	15.6667	3.66667	16.3333	7.66667	4.33333	11.3333
	Mean		0.380117	0.0643275	0.0701754	0.187135	0.327485	0.111111	0.204678	0.0175439	0.0935673	0.0877193	0.0877193	0.0467836	0.274854	0.0643275	0.28655	0.134503	0.0760234	0.19883
	Median		0	0	0	0	0	0	0	0	0	0	0	0	0	0	0	0	0	0
	SD		0.875124	0.30867	0.262963	0.507325	0.768511	0.386585	0.517734	0.0971535	0.328944	0.339282	0.32759	0.275289	0.772638	0.253156	0.603559	0.394206	0.318485	0.525601
	SEM		0.116943	0.0412478	0.0351399	0.0677941	0.102697	0.0516595	0.0691851	0.0129827	0.043957	0.0453385	0.043776	0.036787	0.103248	0.0338294	0.0806539	0.052678	0.0425594	0.0702363

## Sheet: FC
			Daily DAI score																					Weekly DAI score
		Day (s)	FC1	FC2	FC3	FC4	FC5	FC6	FC7	FC8	FC9	FC10	FC11	FC12	FC13	FC14	FC15	FC16	FC17	FC18			Week (s)	FC1	FC2	FC3	FC4	FC5	FC6	FC7	FC8	FC9	FC10	FC11	FC12	FC13	FC14	FC15	FC16	FC17	FC18
		1	0	0	0	0	0	0	0	0	0	0	0	0	0	0	0	0	0	0			1	0	0	0	0	0	0	0	0	0	0	0	0	0	0	0	0	0	0
		2	0	0	0	0	0	0	0	0	0	0	0	0	0	0	0	0	0	0			2	0	0	0	0	0	0	0	0	0	0	0	0	0	0	0	0	0	0
		3	0	0	0	0	0	0	0	0	0	0	0	0	0	0	0	0	0	0		AOM	3	0	0	0	0	0	0	0	0	0	0	0	0	0	0	0	0	0	0
		4	0	0	0	0	0	0	0	0	0	0	0	0	0	0	0	0	0	0		DSS	4	0.142857	0.047619	0.190476	0.619048	0.285714	0.047619	0	0.047619	0.047619	0.047619	0	0.047619	0.047619	0.047619	0	0.047619	0.142857	0
		5	0	0	0	0	0	0	0	0	0	0	0	0	0	0	0	0	0	0			5	0.047619	0.238095	2.61905	2.66667	0.0952381	0.333333	0.238095	0.238095	0.428571	0.428571	0.238095	0.047619	0.0952381	0.333333	0.571429	0.0952381	0.285714	0.285714
		6	0	0	0	0	0	0	0	0	0	0	0	0	0	0	0	0	0	0			6	0.190476	0.238095	1.09524	1.19048	0.238095	0.285714	0.0952381	0.285714	0.238095	0	0	0.52381	0.142857	0	0.52381	0.142857	0.238095	0.047619
		7	0	0	0	0	0	0	0	0	0	0	0	0	0	0	0	0	0	0			7	0.285714	0.142857	0.047619	0.904762	0.52381	0.0952381	0.333333	0.238095	0.333333	0.333333	0.190476	0.857143	0.380952	0	0.571429	0.380952	0	0.238095
		8	0	0	0	0	0	0	0	0	0	0	0	0	0	0	0	0	0	0			8	0.380952	0.333333	0.0952381	0.761905	0.190476	0.190476	0.52381	0.333333	0.238095	0.238095	0.047619	0.904762	0.380952	0.190476	0.809524	0.47619	0.238095	0.761905
		9	0	0	0	0	0	0	0	0	0	0	0	0	0	0	0	0	0	0
		10	0	0	0	0	0	0	0	0	0	0	0	0	0	0	0	0	0	0		Total		1.04762	1	4.04762	6.14286	1.33333	0.952381	1.19048	1.14286	1.28571	1.04762	0.47619	2.38095	1.04762	0.571429	2.47619	1.14286	0.904762	1.33333
		11	0	0	0	0	0	0	0	0	0	0	0	0	0	0	0	0	0	0		Mean		0.130952	0.125	0.505952	0.767857	0.166667	0.119048	0.14881	0.142857	0.160714	0.130952	0.0595238	0.297619	0.130952	0.0714286	0.309524	0.142857	0.113095	0.166667
		12	0	0	0	0	0	0	0	0	0	0	0	0	0	0	0	0	0	0		Median		0.0952381	0.0952381	0.0714286	0.690476	0.142857	0.0714286	0.047619	0.142857	0.142857	0.0238095	0	0.047619	0.0714286	0	0.261905	0.0714286	0.0714286	0.0238095
		13	0	0	0	0	0	0	0	0	0	0	0	0	0	0	0	0	0	0		SD		0.136256	0.123575	0.870249	0.836198	0.171693	0.125988	0.185099	0.134687	0.159608	0.164527	0.0914422	0.374764	0.15199	0.116642	0.319438	0.173336	0.118899	0.249716
		14	0	0	0	0	0	0	0	0	0	0	0	0	0	0	0	0	0	0		SEM		0.0515	0.0467068	0.328923	0.316053	0.0648938	0.047619	0.0699608	0.0509069	0.0603262	0.0621854	0.0345619	0.141647	0.0574468	0.0440867	0.120736	0.0655148	0.0449395	0.0943839
	AOM	15	0	0	0	0	0	0	0	0	0	0	0	0	0	0	0	0	0	0
		16	0	0	0	0	0	0	0	0	0	0	0	0	0	0	0	0	0	0
		17	0	0	0	0	0	0	0	0	0	0	0	0	0	0	0	0	0	0
		18	0	0	0	0	0	0	0	0	0	0	0	0	0	0	0	0	0	0
		19	0	0	0	0	0	0	0	0	0	0	0	0	0	0	0	0	0	0
		20	0	0	0	0	0	0	0	0	0	0	0	0	0	0	0	0	0	0
		21	0	0	0	0	0	0	0	0	0	0	0	0	0	0	0	0	0	0
	DSS	22	0.333333	0.333333	0	0	0	0	0	0	0	0	0	0	0.333333	0.333333	0	0	0.333333	0
	DSS	23	0	0	0	0	0	0	0	0	0	0	0	0	0	0	0	0	0	0
	DSS	24	0	0	0.333333	0.333333	0	0	0	0	0.333333	0	0	0	0	0	0	0	0	0
	DSS	25	0	0	0	0	0.333333	0	0	0	0	0	0	0	0	0	0	0	0.666667	0
	DSS	26	0.666667	0	0	0	0	0	0	0	0	0	0	0	0	0	0	0	0	0
	DSS	27	0	0	0.666667	2	0	0	0	0	0	0	0	0	0	0	0	0	0	0
	DSS	28	0	0	0.333333	2	1.66667	0.333333	0	0.333333	0	0.333333	0	0.333333	0	0	0	0.333333	0	0
		29	0	0	1.66667	2.33333	0	0	0	0	0	0	0	0	0	0	0	0	0	0
		30	0.333333	1.66667	3.66667	2.66667	0	1.66667	1.66667	1.66667	0.666667	1.66667	1.66667	0	0.666667	1.66667	1.66667	0.666667	1.66667	1.66667
		31	0	0	3.66667	3.33333	0	0.666667	0	0	0.666667	0	0	0	0	0	0	0	0	0
		32	0	0	2	2.66667	0.333333	0	0	0	0	0.333333	0	0.333333	0	0	0	0	0	0
		33	0	0	1.66667	2.33333	0	0	0	0	0	0	0	0	0	0	0.666667	0	0	0.333333
		34	0	0	3.33333	3.33333	0.333333	0	0	0	1.66667	0.666667	0	0	0	0.666667	1.66667	0	0.333333	0
		35	0	0	2.33333	2	0	0	0	0	0	0.333333	0	0	0	0	0	0	0	0
		36	0.333333	0	2	2	0	0	0	0	0	0	0	0	0.333333	0	0	0.333333	0	0
		37	0.333333	1.66667	2	2	1.66667	0.666667	0	0	1.66667	0	0	0	0.666667	0	0	0	0	0
		38	0	0	1.66667	1.66667	0	0	0.666667	0	0	0	0	2	0	0	1.66667	0	0	0
		39	0	0	1.66667	1.66667	0	0.666667	0	1.66667	0	0	0	0	0	0	0	0.666667	1.66667	0.333333
		40	0	0	0.333333	0.666667	0	0	0	0	0	0	0	0	0	0	0	0	0	0
		41	0	0	0	0.333333	0	0.666667	0	0.333333	0	0	0	0	0	0	2	0	0	0
		42	0.666667	0	0	0	0	0	0	0	0	0	0	1.66667	0	0	0	0	0	0
		43	0	0.333333	0	0	0	0	0	0	1.66667	0.666667	0.666667	2	0.333333	0	0	0	0	0
		44	0	0	0	0.666667	0.666667	0	0	0	0	0	0	0	0	0	0	0	0	0
		45	1.66667	0	0	2	0.666667	0	1.66667	1.66667	0.666667	1.66667	0.666667	0	1.66667	0	2.33333	0.666667	0	1.66667
		46	0	0	0	2	0	0	0	0	0	0	0	2.33333	0	0	0	0	0	0
		47	0	0.666667	0.333333	0	1.66667	0.333333	0	0	0	0	0	0	0.666667	0	1.66667	2	0	0
		48	0	0	0	0	0	0	0.666667	0	0	0	0	1.66667	0	0	0	0	0	0
		49	0.333333	0	0	1.66667	0.666667	0.333333	0	0	0	0	0	0	0	0	0	0	0	0
		50	1.66667	0	0	0.666667	0	0.666667	0	1.66667	0	0.333333	0	1.66667	0.333333	0.666667	2.33333	0	0	1.66667
		51	0	0	0	0	0	0	0	0	1.66667	0	0.333333	0	0	0	0	0	0.666667	0
		52	0.333333	1.66667	0	1.66667	0.666667	0	2	0	0	0.666667	0	2.66667	1.66667	0.666667	0	2	0.333333	1.66667
		53	0.666667	0.666667	0.333333	0	0	0.666667	0	0	0	0.666667	0	0	0	0	1.66667	0.666667	0	0
		54	0	0	0	0	0.333333	0	1.66667	0.666667	0	0	0	2	0.666667	0	0	0.666667	0	0
		55	0	0	0.333333	3	0.333333	0	0	0	0	0	0	0	0	0	1.66667	0	0	2
		56	0	0	0	0	0	0	0	0	0	0	0	0	0	0	0	0	0.666667	0
	Terminate	57	0	1.66667	0.666667	0	0	0.666667	2.33333	0	0	0	0	1.66667	0	0	0.666667	0	0	0
	Total		7.33333	8.66667	29	43	9.33333	7.33333	10.6667	8	9	7.33333	3.33333	18.3333	7.33333	4	18	8	6.33333	9.33333
	Mean		0.128655	0.152047	0.508772	0.754386	0.163743	0.128655	0.187135	0.140351	0.157895	0.128655	0.0584795	0.321637	0.128655	0.0701754	0.315789	0.140351	0.111111	0.163743
	Median		0	0	0	0	0	0	0	0	0	0	0	0	0	0	0	0	0	0
	SD		0.34059	0.437386	0.967514	1.06426	0.400403	0.304318	0.540801	0.432353	0.441975	0.346266	0.250713	0.725382	0.346266	0.262963	0.685184	0.404398	0.338172	0.492132
	SEM		0.0455132	0.0584482	0.129289	0.142218	0.0535061	0.0406663	0.0722676	0.0577756	0.0590614	0.0462717	0.0335029	0.0969332	0.0462717	0.0351399	0.0915616	0.0540399	0.0451901	0.0657639
