# Supplementary material for: Cold-pressed extraction of perilla seed oil enriched with alpha-linolenic acid mitigates tumour progression and restores gut microbial homeostasis in the AOM/DSS mice model of colitis-associated colorectal cancer
Source: PLoS One. 2024 Dec 9;19(12):e0315172. doi: 10.1371/journal.pone.0315172 (PMC11627366; doi:10.1371/journal.pone.0315172)
Supplement: S3 Data — (XLSX) [file pone.0315172.s003.xlsx]

## Sheet: Food-Water consumption
		Food consumption (gram per mouse)							Water consumption (g per mouse)
	Day (s)	NC	PC	LC	MC	HC	FC		NC	PC	LC	MC	HC	FC
	1	7.43	7.80222	6.99667	5.85556	4.385	7.79722		8.70944	8.66444	8.42389	9.06222	8.21	7.58778
	2	7.96167	8.43667	7.13	5.82778	5.20222	6.57722		10.3372	10.2739	10.305	11.3256	9.70278	8.52556
	3	8.40056	8.78778	7.265	6.085	5.26278	6.49389		11.4539	11.4239	10.51	12.0456	10.84	9.38611
	4	8.45833	9.08778	7.15	6.31944	5.11556	6.82167		12.8006	12.2533	12.28	14.6728	11.5983	9.70889
	5	8.48056	8.75056	7.27778	6.22222	5.13444	6.94056		13.2194	11.8889	12.4883	14.0744	12.8383	9.895
	6	8.75667	8.60944	7.17333	5.57278	5.32278	6.99833		11.9494	11.2661	11.24	12.8517	11.275	10.2761
	7	8.54833	8.84667	7.57056	5.99056	4.96944	6.63611		13.9494	13.765	12.8028	14.2822	13.3122	9.48611
	8	8.46889	8.675	7.65	6.06222	4.94	5.975		12.4156	12.4689	12.2767	14.5933	13.8356	9.97833
	9	8.32833	8.54944	7.27722	6.25	5.24944	6.42222		12.325	13.7294	12.6439	13.0111	13.8711	9.83222
	10	8.09	8.37	6.88278	6.27556	4.83222	6.39889		11.9961	13.27	11.4772	12.1172	12.4978	10.05
	11	8.16667	8.09944	6.93667	5.99889	4.77889	6.73778		12.0622	11.6633	11.0761	11.3367	12.2122	9.64944
	12	8.13056	7.95	6.435	5.81278	4.81333	6.52556		11.0278	11.0633	10.685	9.535	10.98	9.83389
	13	7.99278	8.08167	6.50222	6.00167	4.50667	6.97333		9.33722	10.8306	9.10333	8.12722	10.1078	9.41222
	14	7.76722	7.97333	6.59889	6.21556	4.41944	7.28611		8.84833	11.5361	8.65	8.98944	12.105	10.0094
	15	8.26944	7.79444	6.39944	6.30611	4.40667	6.99944		9.03444	10.36	7.905	9.18444	11.7361	9.23389
	16	8.53833	8.11611	6.65278	6.44889	4.40222	5.68556		10.0744	9.72611	7.345	8.15833	11.1133	8.12944
	17	8.18611	7.62167	6.24167	5.45278	3.61889	5.09333		8.05556	8.09556	6.67222	7.36778	8.14222	7.70667
	18	8.10222	7.39944	6.82889	5.56611	3.96	5.52556		8.72833	8.79111	7.16722	7.49389	9.42278	8.09
	19	8.215	7.57167	6.58944	6.20778	4.19222	5.79556		9.23056	8.82222	6.70667	8.25	11.6211	8.04667
	20	7.39667	7.53889	6.215	5.70778	4.25556	6.21944		8.84278	9.51444	7.59778	7.15222	10.2461	8.71222
	21	7.49111	7.30222	5.74111	5.475	4.23556	6.28611		7.97889	8.50778	6.975	7.23944	9.43222	8.60056
	22	7.79778	7.32833	6.23167	5.62389	3.84167	5.81222		8.745	8.76833	6.66278	6.70111	9.67389	7.66889
	23	7.575	7.47389	6.21	6.02611	3.78278	5.48778		8.00833	8.09611	6.91722	6.245	8.25389	7.04
	24	7.35167	7.10222	5.79889	5.735	3.58667	5.34778		8.1	7.94222	6.18778	6.05778	8.03444	7.65778
	25	7.46	7.36222	5.85611	5.81222	3.80389	5.23333		7.64944	7.68778	5.95889	5.80056	7.96278	6.67
	26	6.43722	7.22167	5.42778	5.755	3.70778	5.29667		6.73556	6.69389	5.04944	4.95167	7.08833	7.2
	27	6.96778	6.94444	5.79889	5.63944	3.67833	4.91056		7.61333	6.18	5.00333	4.82056	6.92833	7.09222
	28	6.87111	7.00611	5.81611	5.10278	3.96333	5.06667		7.52833	6.41167	5.24389	5.01222	8.08556	6.39667
	29	7.21889	7.25056	5.15833	4.99333	3.67611	4.66		6.32167	5.715	4.69167	5.31389	7.27333	6.75111
	30	6.32444	6.35722	5.81833	4.85833	4.00722	4.92944		6.57167	5.45833	4.98278	5.14167	8.235	4.40889
	31	5.59389	5.68889	5.29111	5.42944	3.53278	5.22833		6.43611	5.22667	4.86167	4.99056	7.71389	4.48
	32	6.03889	5.96056	5.65778	5.51222	3.67889	5.47889		6.97	5.02944	4.95111	5.125	7.70722	4.56889
	33	6.04722	6.11167	5.525	5.21667	4.14611	5.52778		6.91833	5.44222	4.98056	4.97111	9.52667	4.55222
	34	5.90833	6.26222	5.14667	5.27722	4.06444	5.54444		6.52278	6.82778	5.29944	5.14111	7.86222	5.09444
	35	6.07611	6.38611	5.36778	5.47167	4.40167	5.56944		7.02778	7.44389	5.18333	5.755	9.13222	5.09444
	36	6.49056	6.21	5.27111	5.12111	4.31389	5.33889		6.46889	6.73222	4.93889	5.29556	7.86944	4.56444
	37	6.35611	6.59333	5.49222	4.98722	4.67556	5.685		6.77278	7.285	4.855	4.78111	8.91944	4.81722
	38	5.89944	6.88278	5.45556	5.19	4.23056	5.96444		6.17944	6.93389	5.09611	4.925	7.84444	5.58778
	39	6.08944	6.44944	5.76833	5.46944	4.26167	5.96		6.71278	7.68722	5.31056	4.93722	7.88111	5.41056
	40	6.12889	6.40111	5.72944	5.03722	4.37111	5.91556		7.28278	7.23439	5.31222	4.90889	8.48278	6.715
	41	6.31222	6.51611	6.02111	5.05222	4.19222	5.86611		6.89556	7.11444	5.07167	4.67333	7.28111	6.28167
	42	6.21611	6.51444	6.09333	5.41444	4.43556	5.94667		6.66222	7.00444	5.105	5.00222	7.14889	6.48222
	43	5.90833	6.70056	5.26611	5.07778	4.22389	5.29556		7.12778	7.21278	4.94722	5.38389	6.99056	5.78722
	44	6.15667	6.70333	5.57667	5.10333	3.96333	5.24722		7.29833	8.05556	5.31833	4.90611	6.71278	5.92444
	45	5.98	6.72444	5.78778	5.62556	4.44056	5.48278		6.97667	8.06	4.86222	4.75944	7.16556	5.82667
	46	6.36944	6.43222	5.74556	5.26333	4.58333	6.04111		7.27722	7.965	4.84833	4.84056	7.59444	5.69167
	47	5.92778	5.83111	5.81611	5.08333	4.16333	5.91056		7.17778	8.32056	4.60444	4.44667	7.31	6.34222
	48	6.02944	5.57556	5.85333	5.285	4.74556	5.77667		7.37056	8.54667	4.83333	4.50333	7.16556	4.99111
	49	5.73778	5.42667	5.37222	5.13667	4.80056	5.79444		7.15333	7.90222	4.28167	4.715	7.15556	5.48
	50	5.49278	5.81667	5.21222	4.89722	4.87222	5.29389		7.17944	8.00667	4.83667	4.99056	6.87111	5.13111
	51	5.58278	5.84611	5.39389	5.20556	4.72222	5.34889		7.23833	9.09278	4.82222	4.61167	7.25333	5.89778
	52	5.67056	5.93778	5.66278	5.21611	4.76167	5.47556		6.99056	8.76722	4.61	4.68667	6.31	5.83833
	53	5.87778	6.05167	5.63333	5.63222	5.05167	5.51333		7.40167	9.22889	4.79722	5.02278	6.99222	5.485
	54	5.62778	6.12944	5.36	5.38667	4.88111	5.92056		8.70333	9.35944	5.18333	4.805	6.75111	5.54111
	55	5.47833	5.65833	5.48333	5.00778	4.86944	6.25		6.66222	9.70833	4.51611	4.32722	6.88222	5.47667
	56	5.57722	6.01778	5.31833	4.72611	4.69111	5.95278		7.01889	8.12111	4.51778	4.76056	7.17056	6.20278
	Total	389.757	396.239	339.932	311.026	247.126	330.262		472.076	489.177	382.973	398.181	502.33	396.301
	Average	6.95995	7.0757	6.07021	5.55404	4.41296	5.89754		8.42992	8.7353	6.83881	7.11037	8.97018	7.07681

## Sheet: Energy intake
		Total energy intake (kcal per mouse)							Energy derived from fat (kcal per mouse)								The energy distribution of the experimental diets modified based on the AIN-93M diet
	Day (s)	NC	PC	LC	MC	HC	FC		NC	PC	LC	MC	HC	FC			Control	Low-dose PSO	Middle dose PSO	High-dose PSO	Fish oil
	1	28.6278	30.062	26.9582	24.0253	20.1842	31.992		3.34373	3.51124	3.14871	5.27116	7.89402	7.01905			5% (w/w) soybean oil	5% (w/w) PSO	10% (w/w) PSO	20% (w/w) PSO	10% (w/w) fish oil
	2	30.6763	32.5065	27.4719	23.9114	23.9458	26.9863		3.58299	3.79676	3.20872	5.24616	9.36521	5.9208		Total energy (kcal)	3853	3853	4103	4603	4103
	3	32.3673	33.8593	27.992	24.9668	24.2246	26.6444		3.78051	3.95477	3.26947	5.47771	9.47423	5.84579		%Energy from carb	73.79	73.79	64.41	48.73	64.41
	4	32.59	35.0152	27.549	25.9287	23.5469	27.9893		3.80651	4.08978	3.21772	5.68875	9.20919	6.14085		%Energy from protein	14.53	14.53	13.65	12.16	13.65
	5	32.6756	33.7159	28.0413	25.5298	23.6338	28.4771		3.81651	3.93802	3.27522	5.60123	9.2432	6.24788		%Energy from fat	11.68	11.68	21.94	39.11	21.94
	6	33.7394	33.1722	27.6389	22.8651	24.5007	28.7142		3.94077	3.87451	3.22822	5.0166	9.58224	6.29989		%Total	100	100	100	100	100
	7	32.9367	34.0862	29.1694	24.5792	22.8744	27.228		3.84701	3.98127	3.40698	5.39269	8.94616	5.97382
	8	32.6306	33.4248	29.4754	24.8733	22.7388	24.5154		3.81126	3.90401	3.44273	5.4572	8.89315	5.37868
	9	32.0891	32.941	28.0391	25.6438	24.1632	26.3504		3.748	3.84751	3.27497	5.62624	9.45022	5.78127
	10	31.1708	32.2496	26.5193	25.7486	22.2427	26.2546		3.64075	3.76675	3.09746	5.64924	8.69913	5.76027
	11	31.4662	31.2072	26.727	24.6134	21.9972	27.6451		3.67525	3.645	3.12171	5.40019	8.60311	6.06534
	12	31.327	30.6313	24.7941	23.8498	22.1558	26.7744		3.659	3.57774	2.89595	5.23265	8.66512	5.87429
	13	30.7962	31.1387	25.0531	24.6248	20.7442	28.6116		3.59699	3.637	2.9262	5.40269	8.11305	6.27738
	14	29.9271	30.7213	25.4255	25.5024	20.3427	29.8949		3.49549	3.58824	2.9697	5.59523	7.95603	6.55894
	15	31.8622	30.032	24.6571	25.874	20.2839	28.7187		3.7215	3.50774	2.87994	5.67675	7.93303	6.30089
	16	32.8982	31.2714	25.6332	26.4598	20.2634	23.3278		3.84251	3.6525	2.99395	5.80528	7.92503	5.11813
	17	31.5411	29.3663	24.0491	22.3727	16.6577	20.8979		3.684	3.42998	2.80894	4.90858	6.51484	4.58501
	18	31.2179	28.5101	26.3117	22.8378	18.2279	22.6714		3.64625	3.32997	3.07321	5.0106	7.12892	4.9741
	19	31.6524	29.1736	25.3891	25.4705	19.2968	23.7792		3.697	3.40748	2.96545	5.58823	7.54698	5.21715
	20	28.4994	29.0473	23.9464	23.419	19.5883	25.5184		3.32872	3.39273	2.79694	5.13813	7.66099	5.59873
	21	28.8633	28.1355	22.1205	22.4639	19.4963	25.7919		3.37123	3.28622	2.58367	4.92859	7.62499	5.65875
	22	30.0448	28.2361	24.0106	23.0748	17.6832	23.8475		3.50924	3.29797	2.80444	5.06261	6.9159	5.23215
	23	29.1865	28.7969	23.9271	24.7251	17.4121	22.5164		3.40898	3.36348	2.79469	5.42469	6.80988	4.94009
	24	28.326	27.3649	22.3431	23.5307	16.5094	21.9419		3.30847	3.19622	2.60968	5.16264	6.45684	4.81406
	25	28.7434	28.3666	22.5636	23.8475	17.5093	21.4724		3.35723	3.31322	2.63543	5.23215	6.84789	4.71104
	26	24.8026	27.8251	20.9132	23.6128	17.0669	21.7322		2.89695	3.24997	2.44267	5.18064	6.67487	4.76805
	27	26.8468	26.7569	22.3431	23.1386	16.9314	20.148		3.13571	3.12521	2.60968	5.07662	6.62186	4.42047
	28	26.4744	26.9945	22.4095	20.9367	18.2432	20.7885		3.09221	3.15296	2.61743	4.59351	7.13492	4.561
	29	27.8144	27.9364	19.8751	20.4876	16.9211	19.12		3.24872	3.26297	2.32141	4.49499	6.61786	4.19492
	30	24.3681	24.4944	22.418	19.9337	18.4452	20.2255		2.84619	2.86094	2.61843	4.37346	7.21393	4.43748
	31	21.5533	21.9193	20.3867	22.277	16.2614	21.4519		2.51742	2.56017	2.38116	4.88758	6.35982	4.70654
	32	23.2678	22.966	21.7994	22.6166	16.9339	22.4799		2.71768	2.68243	2.54617	4.96209	6.62286	4.93209
	33	23.2999	23.5483	21.2878	21.404	19.0845	22.6805		2.72143	2.75044	2.48642	4.69603	7.46397	4.9761
	34	22.7648	24.1283	19.8301	21.6524	18.7086	22.7489		2.65893	2.81819	2.31616	4.75055	7.31695	4.9911
	35	23.4113	24.6057	20.682	22.4502	20.2609	22.8514		2.73443	2.87394	2.41566	4.92558	7.92403	5.0136
	36	25.0081	23.9271	20.3096	21.0119	19.8568	21.9055		2.92095	2.79469	2.37216	4.61002	7.76601	4.80606
	37	24.4901	25.4041	21.1615	20.4626	21.5216	23.3256		2.86044	2.9672	2.47167	4.48949	8.41709	5.11763
	38	22.7306	26.5193	21.0203	21.2946	19.4732	24.4721		2.65493	3.09746	2.45517	4.67203	7.61599	5.36918
	39	23.4626	24.8497	22.2254	22.4411	19.6165	24.4539		2.74044	2.90245	2.59593	4.92358	7.67199	5.36518
	40	23.6146	24.6635	22.0755	20.6677	20.1202	24.2715		2.75819	2.88069	2.57842	4.5345	7.86902	5.32517
	41	24.321	25.1066	23.1993	20.7293	19.2968	24.0687		2.84069	2.93245	2.70968	4.548	7.54698	5.28066
	42	23.9507	25.1002	23.4776	22.2155	20.4169	24.3992		2.79744	2.9317	2.74219	4.87407	7.98503	5.35318
	43	22.7648	25.8172	20.2903	20.8341	19.4426	21.7277		2.65893	3.01545	2.36991	4.57101	7.60399	4.76705
	44	23.7216	25.8279	21.4869	20.939	18.2432	21.5294		2.77069	3.0167	2.50967	4.59401	7.13492	4.72354
	45	23.0409	25.9093	22.3003	23.0817	20.4399	22.4958		2.69118	3.0262	2.60468	5.06411	7.99404	4.93559
	46	24.5415	24.7834	22.1376	21.5955	21.0971	24.7867		2.86644	2.8947	2.58567	4.73804	8.25107	5.4382
	47	22.8397	22.4673	22.4095	20.8569	19.1638	24.251		2.66768	2.62418	2.61743	4.57601	7.49497	5.32067
	48	23.2314	21.4826	22.5529	21.6844	21.8438	23.7017		2.71343	2.50917	2.63418	4.75755	8.54311	5.20014
	49	22.1077	20.9089	20.6992	21.0757	22.097	23.7746		2.58217	2.44216	2.41766	4.62402	8.64212	5.21615
	50	21.1637	22.4116	20.0827	20.0933	22.4268	21.7208		2.47192	2.61768	2.34566	4.40847	8.77114	4.76555
	51	21.5104	22.5251	20.7827	21.3584	21.7364	21.9465		2.51242	2.63093	2.42741	4.68603	8.5011	4.81506
	52	21.8487	22.8783	21.8187	21.4017	21.918	22.4662		2.55192	2.67218	2.54842	4.69553	8.57211	4.92909
	53	22.6471	23.3171	21.7052	23.109	23.2528	22.6212		2.64518	2.72343	2.53517	5.07012	9.09418	4.96309
	54	21.6838	23.6167	20.6521	22.1015	22.4678	24.292		2.53267	2.75844	2.41216	4.84907	8.78714	5.32967
	55	21.108	21.8016	21.1273	20.5469	22.4141	25.6438		2.46542	2.54642	2.46767	4.50799	8.76614	5.62624
	56	21.489	23.1865	20.4915	19.3912	21.5932	24.4242		2.50992	2.70818	2.39341	4.25444	8.44509	5.35868
	Total	1501.73	1526.71	1309.76	1276.14	1137.52	1355.07		175.403	178.32	152.98	279.985	444.884	297.301
	Average	26.8167	27.2627	23.3885	22.7882	20.3128	24.1976		3.13219	3.18428	2.73178	4.99973	7.94435	5.30895

## Sheet: Fat intake
		Total fat intake (g per mouse)							Total n-3 PUFA intake (g per mouse)							NC	Soybean (5% ALA)			Source: commercially available
	Day (s)	NC	PC	LC	MC	HC	FC		NC	PC	LC	MC	HC	FC		PC
	1	0.371525	0.390137	0.349857	0.585685	0.877114	0.779894		0.0185763	0.0195069	0.214532	0.359142	0.537846	0.201993		LC	Perilla oil (61.32% ALA)			Source: cold-pressed extraction
	2	0.39811	0.421862	0.356524	0.582906	1.04058	0.657867		0.0199055	0.0210931	0.218621	0.357438	0.638083	0.170388		MC
	3	0.420056	0.439419	0.363275	0.608634	1.05269	0.649532		0.0210028	0.0219709	0.22276	0.373214	0.645511	0.168229		HC
	4	0.422945	0.45442	0.357524	0.632084	1.02324	0.682317		0.0211473	0.022721	0.219234	0.387594	0.627453	0.17672		FC	Fish oil (25.9% EPA+DHA)			Source: fish oil from menhaden (Sigma-Aldrich) #F8020-500 Batch: SLCD8682
	5	0.424056	0.437557	0.363913	0.622359	1.02702	0.694208		0.0212028	0.0218779	0.223152	0.381631	0.62977	0.1798
	6	0.437863	0.430501	0.358691	0.557401	1.06469	0.699987		0.0218931	0.0215251	0.219949	0.341798	0.65287	0.181297
	7	0.427446	0.442363	0.378553	0.599187	0.994018	0.663757		0.0213723	0.0221182	0.232129	0.367422	0.609532	0.171913
	8	0.423473	0.433779	0.382526	0.606356	0.988128	0.597632		0.0211737	0.021689	0.234565	0.371817	0.60592	0.154787
	9	0.416445	0.427501	0.363886	0.625138	1.05002	0.642364		0.0208222	0.0213751	0.223135	0.383334	0.643875	0.166372
	10	0.404527	0.418528	0.344162	0.627694	0.96657	0.64003		0.0202264	0.0209264	0.21104	0.384902	0.592701	0.165768
	11	0.408361	0.405	0.346857	0.600021	0.955902	0.673926		0.020418	0.02025	0.212693	0.367933	0.586159	0.174547
	12	0.406555	0.397527	0.321772	0.581406	0.962791	0.652699		0.0203278	0.0198763	0.19731	0.356518	0.590384	0.169049
	13	0.399666	0.404111	0.325133	0.600299	0.90145	0.697487		0.0199833	0.0202055	0.199372	0.368103	0.552769	0.180649
	14	0.388387	0.398694	0.329967	0.621692	0.884003	0.728772		0.0194194	0.0199347	0.202336	0.381222	0.542071	0.188752
	15	0.4135	0.389749	0.319994	0.63075	0.881448	0.700099		0.020675	0.0194874	0.19622	0.386776	0.540504	0.181326
	16	0.426946	0.405833	0.332661	0.645031	0.880559	0.568681		0.0213473	0.0202916	0.203988	0.395533	0.539959	0.147288
	17	0.409333	0.381109	0.312104	0.545398	0.723872	0.509445		0.0204667	0.0190555	0.191382	0.334438	0.443878	0.131946
	18	0.405138	0.369997	0.341468	0.556734	0.792103	0.552677		0.0202569	0.0184999	0.209388	0.341389	0.485717	0.143143
	19	0.410778	0.378609	0.329494	0.620914	0.838553	0.579683		0.0205389	0.0189304	0.202046	0.380745	0.514201	0.150138
	20	0.369858	0.37697	0.310771	0.570903	0.851221	0.622081		0.0184929	0.0188485	0.190565	0.350078	0.521969	0.161119
	21	0.374581	0.365136	0.287075	0.547621	0.847221	0.62875		0.018729	0.0182568	0.176034	0.335801	0.519516	0.162846
	22	0.389915	0.366441	0.311604	0.562513	0.768433	0.58135		0.0194958	0.0183221	0.191076	0.344933	0.471203	0.15057
	23	0.378776	0.37372	0.310521	0.602744	0.756654	0.548899		0.0189388	0.018686	0.190411	0.369603	0.46398	0.142165
	24	0.367608	0.355135	0.289964	0.573626	0.717426	0.534896		0.0183804	0.0177568	0.177806	0.351748	0.439926	0.138538
	25	0.373025	0.368136	0.292825	0.58135	0.760876	0.523449		0.0186513	0.0184068	0.17956	0.356484	0.466569	0.135573
	26	0.321883	0.361108	0.271407	0.575627	0.741652	0.529783		0.0160941	0.0180554	0.166427	0.352974	0.454781	0.137214
	27	0.348412	0.347246	0.289964	0.564069	0.735762	0.491164		0.0174206	0.0173623	0.177806	0.345887	0.451169	0.127211
	28	0.343579	0.350329	0.290825	0.51039	0.792769	0.506778		0.0171789	0.0175165	0.178334	0.312971	0.486126	0.131256
	29	0.360969	0.362552	0.257934	0.499443	0.735318	0.466103		0.0180484	0.0181276	0.158165	0.306259	0.450897	0.120721
	30	0.316244	0.317883	0.290936	0.48594	0.801548	0.493053		0.0158122	0.0158941	0.178402	0.297979	0.491509	0.127701
	31	0.279713	0.284464	0.264573	0.543064	0.706647	0.522948		0.0139857	0.0142232	0.162236	0.333007	0.433316	0.135444
	32	0.301965	0.298048	0.282908	0.551344	0.735873	0.54801		0.0150982	0.0149024	0.173479	0.338084	0.451237	0.141934
	33	0.302382	0.305604	0.276269	0.521782	0.82933	0.5529		0.0151191	0.0152802	0.169408	0.319956	0.508545	0.143201
	34	0.295437	0.313132	0.257351	0.527838	0.812994	0.554567		0.0147718	0.0156566	0.157807	0.323671	0.498528	0.143633
	35	0.303826	0.319327	0.268407	0.547287	0.880447	0.557067		0.0151913	0.0159664	0.164587	0.335596	0.53989	0.14428
	36	0.32455	0.310521	0.263573	0.512224	0.86289	0.534006		0.0162275	0.015526	0.161623	0.314096	0.529124	0.138308
	37	0.317827	0.329689	0.27463	0.498832	0.935232	0.568625		0.0158914	0.0164844	0.168403	0.305884	0.573484	0.147274
	38	0.294992	0.344162	0.272796	0.519114	0.846221	0.596576		0.0147496	0.0172081	0.167279	0.318321	0.518903	0.154513
	39	0.304493	0.322494	0.288436	0.547065	0.852444	0.596131		0.0152246	0.0161247	0.176869	0.33546	0.522719	0.154398
	40	0.306465	0.320077	0.286492	0.503833	0.874336	0.591686		0.0153233	0.0160039	0.175677	0.30895	0.536143	0.153247
	41	0.315632	0.325828	0.301076	0.505333	0.838553	0.58674		0.0157816	0.0162914	0.18462	0.30987	0.514201	0.151966
	42	0.310827	0.325744	0.304687	0.541564	0.887226	0.594798		0.0155413	0.0162872	0.186834	0.332087	0.544047	0.154053
	43	0.295437	0.33505	0.263323	0.50789	0.844887	0.529672		0.0147718	0.0167525	0.16147	0.311438	0.518085	0.137185
	44	0.307854	0.335189	0.278852	0.510446	0.792769	0.524838		0.0153927	0.0167595	0.170992	0.313005	0.486126	0.135933
	45	0.29902	0.336245	0.289408	0.562679	0.888226	0.548399		0.014951	0.0168122	0.177465	0.345035	0.54466	0.142035
	46	0.318494	0.321633	0.287297	0.526449	0.916785	0.604244		0.0159247	0.0160816	0.176171	0.322819	0.562173	0.156499
	47	0.296409	0.291575	0.290825	0.508445	0.832775	0.591186		0.0148204	0.0145788	0.178334	0.311779	0.510657	0.153117
	48	0.301493	0.278797	0.292686	0.528616	0.949234	0.577794		0.0150746	0.0139398	0.179475	0.324148	0.58207	0.149649
	49	0.286908	0.271352	0.268629	0.51378	0.960236	0.579572		0.0143454	0.0135676	0.164723	0.31505	0.588816	0.150109
	50	0.274657	0.290853	0.260629	0.48983	0.974571	0.529505		0.0137329	0.0145426	0.159818	0.300364	0.597607	0.137142
	51	0.279158	0.292325	0.269713	0.52067	0.944567	0.535007		0.0139579	0.0146163	0.165388	0.319275	0.579208	0.138567
	52	0.283547	0.296909	0.283158	0.521726	0.952457	0.547676		0.0141773	0.0148454	0.173632	0.319922	0.584046	0.141848
	53	0.293909	0.302604	0.281686	0.563346	1.01046	0.551455		0.0146954	0.0151302	0.17273	0.345444	0.619617	0.142827
	54	0.281408	0.306493	0.268018	0.538785	0.976349	0.592186		0.0140704	0.0153246	0.164349	0.330383	0.598697	0.153376
	55	0.273935	0.282936	0.274185	0.500888	0.974015	0.625138		0.0136968	0.0141468	0.16813	0.307145	0.597266	0.161911
	56	0.27888	0.300909	0.265935	0.472715	0.938344	0.595409		0.013944	0.0150455	0.163071	0.289869	0.575392	0.154211
	Total	19.4892	19.8133	16.9977	31.1095	49.4315	33.0335		0.974459	0.990666	10.423	19.0763	30.3114	8.55568
	Average	0.348021	0.353809	0.303531	0.555526	0.882706	0.589884		0.0174011	0.0176905	0.186125	0.340649	0.541275	0.15278
