# Supplementary material for: Cold-pressed extraction of perilla seed oil enriched with alpha-linolenic acid mitigates tumour progression and restores gut microbial homeostasis in the AOM/DSS mice model of colitis-associated colorectal cancer
Source: PLoS One. 2024 Dec 9;19(12):e0315172. doi: 10.1371/journal.pone.0315172 (PMC11627366; doi:10.1371/journal.pone.0315172)
Supplement: S4 Data — (XLSX) [file pone.0315172.s004.xlsx]

## Sheet: Colon length
	Colon length (cm)
	NC		PC		LC		MC		HC		FC
	NC1	7.073	PC1	9.242	LC1	10.28	MC1	8.761	HC1	9.855	FC1	8.818
	NC2	8.453	PC2	7.975	LC2	7.489	MC2	8.855	HC2	10.777	FC2	9.404
	NC3	8.769	PC3	8.037	LC3	9.169	MC3	7.655	HC3	8.736	FC3	8.286
	NC4	9.469	PC4	10.686	LC4	8.498	MC4	8.312	HC4	9.568	FC4	8.336
	NC5	9.197	PC5	8.958	LC5	9.721	MC5	9.471	HC5	8.842	FC5	9.283
	NC6	9.006	PC6	9.644	LC6	8.638	MC6	11.275	HC6	10.331	FC6	9.641
	NC7	9.96	PC7	10.87	LC7	11.94	MC7	8.766	HC7	9.96	FC7	9.699
	NC8	10.129	PC8	10.737	LC8	9.031	MC8	9.258	HC8	9.012	FC8	8.854
	NC9	10.69	PC9	10.094	LC9	9.641	MC9	10.49	HC9	9.746	FC9	8.676
	NC10	10.448	PC10	8.706	LC10	9.957	MC10	8.412	HC10	8.707	FC10	9.636
	NC11	11.277	PC11	9.222	LC11	9.148	MC11	11.359	HC11	8.96	FC11	9.173
	NC12	10.106	PC12	10.058	LC12	9.47	MC12	10.37	HC12	12.111	FC12	8.904
	NC13	9.342	PC13	9.813	LC13	8.971	MC13	8.473	HC13	10.685	FC13	8.625
	NC14	9.315	PC14	9.444	LC14	9.874	MC14	9.538	HC14	9.609	FC14	10.47
	NC15	8.812	PC15	10.731	LC15	9.163	MC15	8.502	HC15	11.262	FC15	9.449
	NC16	9.575	PC16	10.314	LC16	9.023	MC16	9.386	HC16	9.675	FC16	8.983
	NC17	8.26	PC17	8.199	LC17	9.093	MC17	9.031	HC17	8.557	FC17	10.086
	NC18	9.362	PC18	9.604	LC18	8.938	MC18	9.636	HC18	11.347	FC18	9.813
	Mean	9.40239	Mean	9.57411	Mean	9.33578	Mean	9.30833	Mean	9.87444	Mean	9.22978
	Median	9.352	Median	9.624	Median	9.1555	Median	9.1445	Median	9.7105	Median	9.228
	SD	0.949503	SD	0.910319	SD	0.876924	SD	0.987289	SD	1.00125	SD	0.581662
	SEM	0.230288	SEM	0.220785	SEM	0.212685	SEM	0.987289	SEM	0.242838	SEM	0.141074

## Sheet: Tumour burden
		1st segment		2nd segment		3rd segment										Total n	30
	Sample	Area	Tumour	Area	Tumour	Area	Tumour	Total area	Tumour area	Burden (%)	Rank	Sum rank (R)	n/group	R2/n		Sum R2/n	7980.83
	PC1.3	8731.9	325.599	9710.1	245.878	10732.5		29174.5	571.477	1.95882	14	49	6	400.167		H-test	17.0805
	PC2.3	8882.13	2705.43	10046.3	1102.69			18928.5	3808.12	20.1185	4					df	4
	PC3.3	8248.2	371.321	9654.02	323.498	8106.3		26008.5	694.819	2.67151	12					p	0.00186459
	PC4.3	7913.5	6651.44	7904.37	5064.5	12566.5	627.354	28384.4	12343.3	43.4863	2					α	0.05
	PC5.3	8129.52	254.997	7925.66	404.279	8563.45		24618.6	659.276	2.67795	11					Sig	yes
	PC6.3	8097.14	1426.71	9355.68	352.97	9535.95		26988.8	1779.68	6.59416	6
	Mean	12.9179
	Median	4.63606
	SD	15.0345
	SEM	6.72362
	LC1.3	8388.72	178.637	9818.34		9714.96		27922	178.637	0.639771	22	141	6	3313.5
	LC2.3	8691.48	70.929	8943.89				17635.4	70.929	0.402197	28
	LC3.3	9703.93	106.433	11104.3		9172.9		29981.2	106.433	0.355	30
	LC4.3	11098.2	157.79	13940.4	135.06	13068.8		38107.4	292.85	0.768485	19
	LC5.3	8074.89	174.38	11780.1		9017.13		28872.1	174.38	0.603974	24
	LC6.3	6562.39	312.769	9094.13		9268.45		24925	312.769	1.25484	18
	Mean	0.670712
	Median	0.621873
	SD	0.296635
	SEM	0.132659
	MC1.3	8479.19	171.197	10961.6		8048.73		27489.5	171.197	0.622771	23	105	6	1837.5
	MC2.3	10251.3	250.753	8848.95				19100.2	250.753	1.31283	17
	MC3.3	9399.66	118.165	10618.1				20017.8	118.165	0.5903	25
	MC4.3	14414.8	2026.1	24102.7		16356.1		54873.5	2026.1	3.69231	9
	MC5.3	9770.32	126.781			12806.1		22576.4	126.781	0.561565	26
	MC6.3	7901.34	1727.09	8264.13		9310.47		25475.9	1727.09	6.77929	5
	Mean	2.25984
	Median	0.9678
	SD	2.29948
	SEM	1.02836
	HC1.3	6217.31	444.497	7869.13		7490.27		21576.7	444.497	2.06008	13	93	6	1441.5
	HC2.3	10525.5	1622.35	12315		12381.3		35221.8	1622.35	4.60609	8
	HC3.3	7049.25	380.775	9646.58		11516.2		28212.1	380.775	1.34969	16
	HC4.3	11954	2032.36	16181		15282.1		43417	2032.36	4.68102	7
	HC5.3	7747.97	188.493	8932.31		8675.05		25355.3	188.493	0.743406	20
	HC6.3	8495.03	101.144	8955.4		9224.16		26674.6	101.144	0.379177	29
	Mean	2.30324
	Median	1.70488
	SD	1.73496
	SEM	0.775896
	FC1.3	4781.27	81.452	7269.01		7358.58		19408.9	81.452	0.419664	27	77	6	988.167
	FC2.3	8155.05	365.248	8302.39		8388.86		24846.3	365.248	1.47003	15
	FC3.3	13238.5	9925.02	14056.7	6377.32	16291.8		43586.9	16302.3	37.4019	3
	FC4.3	11552.1	9975.84	10234.1	3265.28			21786.2	13241.1	60.7776	1
	FC5.3	6477.51	696.968	8698.79		8979.72		24156	696.968	2.88528	10
	FC6.3	8558.34	143.318	11827.4				20385.7	143.318	0.703031	21
	Mean	17.2763
	Median	2.17765
	SD	23.4988
	SEM	10.509

## Sheet: Preneoplastic lesion
	Sample	No. of MDF	No. of AC	No. of ACF	Small foci	Med. foci	Large foci	No. of adenoma	Incidence		Small foci: <10 crypts per focus Medium foci: 10-19 crypts per focus Large foci: >20 crypts per focus
	PC1.3	11	248	29	17	8	4	2	1
	PC2.3	27	448	44	24	14	6	34	1
	PC3.3	17	236	28	22	5	1	5	1
	PC4.3	33	781	61	33	16	12	65	1
	PC5.3	28	307	45	27	12	6	23	1		MDF	Mucin-depleted foci
	PC6.3	25	273	34	21	11	2	14	1		AC	Aberrant crypt
	Mean	23.5	382.167	40.1667	24	11	5.16667	23.8333	1		ACF	Aberrant crypt foci
	Median	26	290	39	23	11.5	5	18.5
	SD	7.3428	191.631	11.4224	5.03322	3.65148	3.57849	21.3184
	SEM	3.2838	85.7	5.10827	2.25093	1.63299	1.60035	9.53386
	LC1.3	13	133	17	12	4	1	2	1
	LC2.3	4	16	2	2	0	0	0	0
	LC3.3	3	21	3	3	0	0	0	0
	LC4.3	6	14	2	2	0	0	0	0
	LC5.3	12	193	19	13	3	3	4	1
	LC6.3	18	244	24	16	5	3	11	1
	Mean	9.33333	103.5	11.1667	8	2	1.16667	2.83333	0.5
	Median	9	77	10	7.5	1.5	0.5	1
	SD	5.40576	92.2799	9.08142	5.8023	2.08167	1.34371	3.93347
	SEM	2.41753	41.2688	4.06134	2.59487	0.930949	0.600925	1.7591
	MC1.3	14	204	19	11	5	3	3	1
	MC2.3	19	208	20	10	8	2	8	1
	MC3.3	4	13	3	3	0	0	0	0
	MC4.3	21	251	31	16	13	2	20	1
	MC5.3	8	139	17	10	7	0	2	1
	MC6.3	22	293	29	14	11	4	24	1
	Mean	14.6667	184.667	19.8333	10.6667	7.33333	1.83333	9.5	0.8333
	Median	16.5	206	19.5	10.5	7.5	2	5.5
	SD	6.72475	90.0086	9.13631	4.06885	4.18994	1.46249	9.23309
	SEM	3.0074	40.2531	4.08588	1.81965	1.8738	0.654047	4.12916
	HC1.3	14	219	21	13	5	3	9	1
	HC2.3	24	242	31	17	11	3	23	1
	HC3.3	17	183	19	13	4	2	14	1
	HC4.3	17	253	27	12	11	4	18	1
	HC5.3	7	196	21	13	8	0	4	1
	HC6.3	3	38	6	5	1	0	0	0
	Mean	13.6667	188.5	20.8333	12.1667	6.66667	2	11.3333	0.8333
	Median	15.5	207.5	21	13	6.5	2.5	11.5
	SD	6.92018	71.5186	7.79779	3.57849	3.68179	1.52753	7.90921
	SEM	3.0948	31.9841	3.48728	1.60035	1.64655	0.68313	3.5371
	FC1.3	6	105	17	15	2	0	2	1
	FC2.3	26	198	21	11	8	2	12	1
	FC3.3	32	497	48	26	17	5	31	1
	FC4.3	28	533	62	32	21	9	49	1
	FC5.3	11	184	22	13	8	1	8	1
	FC6.3	11	191	23	12	9	2	5	1
	Mean	19	284.667	32.1667	18.1667	10.8333	3.16667	17.8333	1
	Median	18.5	194.5	22.5	14	8.5	2	10
	SD	9.96661	166.059	16.7473	7.946	6.30916	3.02306	16.7871
	SEM	4.4572	74.2638	7.48962	3.55356	2.82154	1.35195	7.5074

## Sheet: IHC
	CTNNB1													CNND1													PCNA
	H-score													H-score													H-score
	NC	Area 1	Area 2	Area 3	Area 4	Area 5	Area 6	Area 7	Area 8	Area 9	Area 10	Avg		NC	Area 1	Area 2	Area 3	Area 4	Area 5	Area 6	Area 7	Area 8	Area 9	Area 10	Avg		NC	Area 1	Area 2	Area 3	Area 4	Area 5	Area 6	Area 7	Area 8	Area 9	Area 10	Avg
	NC1.3	2.1712	9.0639	4.02	3.89							4.78627		NC1.3	1.34	1.73	1.03	1.61							1.4275		NC1.3	1.94	2.6131	2.98	3.23							2.69078
	NC2.3	9.1653	9.2165	3.05	7.74							7.29295		NC2.3	5.29	1.39	2.35	3.2							3.0575		NC2.3	2.84	1.4794	1.32	1.44							1.76985
	NC3.3	1.4147	2.5598	6.54	8.78							4.82362		NC3.3	2.74	1.4	3.13	2.14							2.3525		NC3.3	1.1155	2.9532	3.01	2.64							2.42968
	NC4.3	4.9709	2.884	8.66	3.27							4.94623		NC4.3	1.21	1.18	2.19	1.64							1.555		NC4.3	2.7184	2.8296	1.98	2.33							2.4645
	NC5.3	2.54	9.76	3.49	4.26							5.0125		NC5.3	1.62	3.29	1.56	1.38							1.9625		NC5.3	1.13	1.71	2.23	3.85							2.23
	NC6.3	5.89	3.23	6.07	1.58							4.1925		NC6.3	2.74	2.26	1.06	1.82							1.97		NC6.3	2.47	3.54	1.16	2.02							2.2975
	Mean											5.17568		Mean											2.05417		Mean											2.31372
	Median											4.88492		Median											1.96625		Median											2.36359
	SD											0.983559		SD											0.540532		SD											0.28326
	SEM											0.439861		SEM											0.241733		SEM											0.126678
	CTNNB1													CNND1													PCNA
	H-score													H-score													H-score
	PC	Area 1	Area 2	Area 3	Area 4	Area 5	Area 6	Area 7	Area 8	Area 9	Area 10	Avg		PC	Area 1	Area 2	Area 3	Area 4	Area 5	Area 6	Area 7	Area 8	Area 9	Area 10	Avg		PC	Area 1	Area 2	Area 3	Area 4	Area 5	Area 6	Area 7	Area 8	Area 9	Area 10	Avg
	PC1.3	111.556	126.614	152.958	177.77	190.484	109.9	167.636	139.027	141.317	149.944	146.721		PC1.3	85.0074	108.674	108.371	74.4241	81.3536	96.5478	125.566	71.1242	69.9531	64.9368	88.5958		PC1.3	126.445	169.828	187.113	103.528	200.798	120.067	90.4812	185.942	181.245	161.357	152.68
	PC2.3	58.377	105.319	94.5761	159.937	119.274	55.3566	122.061	110.453			103.169		PC2.3	80.4545	87.9806	97.2869	54.9893							80.1778		PC2.3	65.0425	73.2291	99.1081	88.5953	108.185	55.2667	99.5533	114.771			87.9689
	PC3.3	151.974	198.534	197.713	201.283	146.572	210.699	172.4	197.066	199.214	131.707	180.716		PC3.3	78.4233	69.5641	77.1878	138.785	117.764	66.1535	87.9641	88.1456	97.2869	54.9893	87.6264		PC3.3	147.364	196.887	208.028	72.2738	106.049	164.411	121.229	136.382	109.07	156.817	141.851
	PC4.3	109.537	88.6472	145.209	77.4518	139.039	94.1081	117.026	93.1341	106.337	156.012	112.65		PC4.3	154.345	156.181	91.4858	122.446							131.114		PC4.3	107.307	99.1419	98.8217	94.4645	139.098	172.715	116.771	88.1101	103.049	110.029	112.951
	PC5.3	206.348	155.035	184.184	173.744	191.303	149.601	200.688	178.113	196.82	155.903	179.174		PC5.3	98.343	92.0051	97.2391	72.7657	57.5605	97.0174	102.237	158.659	121.767	145.225	104.282		PC5.3	162.933	145.249	97.9755	90.8306	92.4042	166.072	108.863	125.807	124.354	161.814	127.63
	PC6.3	190.516	185.259	203.274	203.82	227.529	220.74	237.951	242.289	200.876	238.281	215.053		PC6.3	176.855	179.565	151.751	183.508	128.619	198.496	189.413	191.127	206.42	191.854	179.761		PC6.3	96.4009	125.044	129.494	114.123	103.861	122.09	129.399	146.233	135.203	128.433	123.028
	Mean											156.247		Mean											111.926		Mean											124.352
	Median											162.947		Median											96.4388		Median											125.329
	SD											39.5628		SD											34.571		SD											20.7161
	SEM											17.693		SEM											15.4606		SEM											9.2645
	CTNNB1													CNND1													PCNA
	H-score													H-score													H-score
	LC	Area 1	Area 2	Area 3	Area 4	Area 5	Area 6	Area 7	Area 8	Area 9	Area 10	Avg		LC	Area 1	Area 2	Area 3	Area 4	Area 5	Area 6	Area 7	Area 8	Area 9	Area 10	Avg		LC	Area 1	Area 2	Area 3	Area 4	Area 5	Area 6	Area 7	Area 8	Area 9	Area 10	Avg
	LC1.3	2.6161	1.1349	2.1463	2.598	5.1538						2.72982		LC1.3	11.6407	2.6491	2.9154	1.6651	2.2898						4.23202		LC1.3	20.5683	8.356	10.3029	3.6881	4.8701						9.55708
	LC2.3	8.3565	1.8601	4.6154	5.0717							4.97593		LC2.3	1.0666	1.4461	1.5298	2.2838							1.58157		LC2.3	3.0105	3.4947	1.8784	4.2239							3.15188
	LC3.3	32.5893	73.3478	31.2052	22.2955	15.8835						35.0643		LC3.3	9.2353	2.2559	2.7288	2.0671	6.2475						4.50692		LC3.3	32.0182	10.4056	11.0483	8.6571	25.9402						17.6139
	LC4.3	5.0081	5.2377	12.3742	5.3108							6.9827		LC4.3	2.7329	1.3608	1.443	3.5249							2.2654		LC4.3	9.2856	3.6508	5.1919	19.9928							9.53027
	LC5.3	22.5806	33.0172	56.9857	26.9189	6.7203	29.1901	53.2735	40.6501	38.7895	23.2229	33.1349		LC5.3	7.5918	5.6885	5.9493	18.1217	6.4817	8.7755	15.1998	8.394	10.4297	31.7672	11.8399		LC5.3	23.0865	17.5395	12.5644	39.5775	16.5464	21.8821	27.09	22.0428	27.5103	58.0317	26.5871
	LC6.3	8.434	15.0402	18.219	89.1483	36.9531	13.5488					30.2239		LC6.3	17.7607	68.0498	98.9285	51.4518	43.5677	30.8989					51.7762		LC6.3	14.3853	67.0998	35.2506	8.4287	65.1527	51.8997					40.3695
	Mean											18.8519		Mean											12.7003		Mean											17.8016
	Median											18.6033		Median											4.36947		Median											13.5855
	SD											14.0802		SD											17.7906		SD											12.5002
	SEM											6.29685		SEM											7.95618		SEM											5.59026
	CTNNB1													CNND1													PCNA
	H-score													H-score													H-score
	MC	Area 1	Area 2	Area 3	Area 4	Area 5	Area 6	Area 7	Area 8	Area 9	Area 10	Avg		MC	Area 1	Area 2	Area 3	Area 4	Area 5	Area 6	Area 7	Area 8	Area 9	Area 10	Avg		MC	Area 1	Area 2	Area 3	Area 4	Area 5	Area 6	Area 7	Area 8	Area 9	Area 10	Avg
	MC1.3	1.5797	1.3566	1.6143	1.4872							1.50945		MC1.3	6.0942	1.1388	1.5008	3.1436							2.96935		MC1.3	1.2262	2.4848	1.7289	1.9365							1.8441
	MC2.3	2.4314	1.7034	3.8487	2.7066							2.67253		MC2.3	5.6165	3.616	5.8696	4.1642							4.81658		MC2.3	12.0595	6.6276	17.8888	11.6473							12.0558
	MC3.3	1.967	1.9265	1.3894	3.402							2.17123		MC3.3	1.6052	1.7293	2.0042	1.4057							1.6861		MC3.3	5.5297	5.3021	3.2644	2.3606							4.1142
	MC4.3	19.509	8.955	7.8613	8.9182	14.737	11.3055	9.3099	21.9523			12.8185		MC4.3	8.4552	29.9605	17.8401	8.311	5.0361	3.9899	10.2435	11.8125			11.9561		MC4.3	27.5252	55.8001	45.6123	19.3211	14.5055	17.6861	36.0792	34.2995			31.3536
	MC5.3	55.2012	63.6198	63.6378	85.4802							66.9847		MC5.3	34.5984	34.5718	53.192	45.7077							42.0175		MC5.3	37.4016	38.7645	61.9008	51.4614							47.3821
	MC6.3	129.082	86.7813	142.799	118.967	127.486	100.647	100.591	65.0347	59.2551	141.048	107.169		MC6.3	43.1089	53.6904	35.4766	55.4183	88.2627	90.1002	61.7783	61.4407	49.9658	113.239	65.2481		MC6.3	116.693	84.2659	77.9578	111.255	138.62	140.238	111.123	108.864	88.2501	166.781	114.405
	Mean											32.2209		Mean											21.449		Mean											35.1924
	Median											7.74553		Median											8.38634		Median											21.7047
	SD											40.6643		SD											23.9452		SD											38.8398
	SEM											18.1856		SEM											10.7086		SEM											17.3697
	CTNNB1													CNND1													PCNA
	H-score													H-score													H-score
	HC	Area 1	Area 2	Area 3	Area 4	Area 5	Area 6	Area 7	Area 8	Area 9	Area 10	Avg		HC	Area 1	Area 2	Area 3	Area 4	Area 5	Area 6	Area 7	Area 8	Area 9	Area 10	Avg		HC	Area 1	Area 2	Area 3	Area 4	Area 5	Area 6	Area 7	Area 8	Area 9	Area 10	Avg
	HC1.3	100.669	71.794	120.85	16.0821	12.3659	51.7805					62.2569		HC1.3	3.2552	2.3222	4.3768	5.1512							3.77635		HC1.3	22.6295	23.1444	40.6172	16.1511	16.5135	8.5954					21.2752
	HC2.3	163.879	199.67	190.158	206.601	247.944	229.837	172.217	174.492	145.151	113.864	184.381		HC2.3	101.894	98.8051	105.718	107.928	129.257	89.2618	55.6795	85.9634	121.244	194.618	109.037		HC2.3	100.89	125.144	103.428	70.5297	89.9584	124.788	109.486	143.513	116.425	140.493	112.465
	HC3.3	21.2427	27.9555	20.8326	4.7937							18.7061		HC3.3	61.4181	42.3667	31.5086	20.1437							38.8593		HC3.3	33.2361	56.4386	30.6021	23.9308							36.0519
	HC4.3	53.0547	74.7139	44.9132	28.6376	23.8962	38.0006	5.8076	6.3777			34.4252		HC4.3	55.7572	88.5212	69.9495	102.004	50.195	43.1398	57.3001	32.9574			62.478		HC4.3	50.7052	99.2285	131.805	111.888	71.9853	90.8556	106.095	85.1533	102.502	132.568	98.2786
	HC5.3	39.7975	22.6843	34.9186	45.2958	62.1486	32.8876	28.7504	26.6656			36.6435		HC5.3	14.2649	30.1732	22.4876	21.8778	34.8754	70.139	69.6293	30.7593	14.576	11.09	31.9872		HC5.3	25.1686	43.0806	34.5876	30.2589	38.5455	51.9902	61.007	31.8666	21.6381	32.9197	37.1063
	HC6.3	1.6575	5.8723	1.6246	2.4732							2.9069		HC6.3	29.654	14.7554	9.3127	4.1034							14.4564		HC6.3	21.0119	16.6149	28.0265	9.6123							18.8164
	Mean											56.5533		Mean											43.4324		Mean											53.999
	Median											35.5344		Median											35.4233		Median											36.5791
	SD											59.9568		SD											34.7151		SD											37.1823
	SEM											26.8135		SEM											15.525		SEM											16.6284
	CTNNB1													CNND1													PCNA
	H-score													H-score													H-score
	FC	Area 1	Area 2	Area 3	Area 4	Area 5	Area 6	Area 7	Area 8	Area 9	Area 10	Avg		FC	Area 1	Area 2	Area 3	Area 4	Area 5	Area 6	Area 7	Area 8	Area 9	Area 10	Avg		FC	Area 1	Area 2	Area 3	Area 4	Area 5	Area 6	Area 7	Area 8	Area 9	Area 10	Avg
	FC1.3	27.3101	21.4049	15.9083	9.0575							18.4202		FC1.3	19.2897	9.1557	8.022	8.7061							11.2934		FC1.3	23.6842	7.4846	6.8124	10.9143							12.2239
	FC2.3	159.165	110.981	140.91	133.744	136.773	112.411	93.0311	85.6764	79.7918	82.9336	113.542		FC2.3	74.723	84.3765	54.771	112.953	97.8598	96.2043	66.3702	95.7906	49.0648	45.1623	77.7275		FC2.3	58.1793	123.68	82.3292	98.9358	134.133	57.107	124.591	59.7036	93.5379	59.9555	89.2152
	FC3.3	106.921	70.2269	130.428	128.419	97.0544	128.697	155.397	141.15	163.669	116.936	123.89		FC3.3	125.341	134.877	134.092	149.68	173.594	178.059	166.154	162.054	170.361	161.036	155.525		FC3.3	96.2512	135.089	82.5409	106.156	118.744	95.7302	100.461	131.818	109.569	84.4477	106.081
	FC4.3	153.439	169.02	123.8	113.813	128.66	151.886	151.963	207.953	115.615	164.577	148.073		FC4.3	121.884	97.737	116.469	94.6034	98.7201	97.169	125.557	148.012	80.2859	84.8075	106.524		FC4.3	143.059	105.789	89.6116	113.686	109.985	115.348	129.44	130.006	123.579	154.877	121.538
	FC5.3	22.4879	41.4576	31.3245	30.8992	22.6163	13.5599					27.0576		FC5.3	38.8339	14.2025	6.0667	23.4029	8.6973	14.2933					17.5828		FC5.3	39.6199	16.0091	12.3582	25.799	15.6768	6.558					19.3368
	FC6.3	95.4462	98.5608	61.7996	88.6649							86.1179		FC6.3	74.9403	92.5958	166.599	52.1325							96.567		FC6.3	73.6238	61.9869	40.6375	43.4853							54.9334
	Mean											86.1833		Mean											77.5367		Mean											67.2214
	Median											99.8298		Median											87.1473		Median											72.0743
	SD											48.4566		SD											50.4435		SD											41.6588
	SEM											21.6704		SEM											22.559		SEM											18.6304

## Sheet: Dysplasia
	Hyperplasia								Low-grade dysplasia								High-grade dysplasia									% of Dysplasia
	No. of positive cells								No. of positive cells								No. of positive cells								Total positive cells	H	LD	HD	Total
	PC	Area 1	Area 2	Area 3	Area 4	Area 5	Avg		PC	Area 1	Area 2	Area 3	Area 4	Area 5	Avg		PC	Area 1	Area 2	Area 3	Area 4	Area 5	Avg		14291	20.4884	49.5907	29.9209	100
	PC1.3	626	554	604	380	764	585.6		PC1.3	1214	1368	1731	1031	1743	1417.4		PC1.3	734	966	970	551	1055	855.2		6920	39.9566	47.7168	12.3266	100
	PC2.3	238	510	541	793	683	553		PC2.3	233	611	695	1031	732	660.4		PC2.3	35	201	158	212	247	170.6		20796	26.9956	31.6359	41.3685	100
	PC3.3	1052	1192	811	930	1629	1122.8		PC3.3	1390	1504	1255	1094	1336	1315.8		PC3.3	2204	2036	1865	1459	1039	1720.6		9757	23.1936	28.9843	47.8221	100
	PC4.3	618	364	437	317	527	452.6		PC4.3	714	424	574	354	762	565.6		PC4.3	1394	937	631	570	1134	933.2		16926	22.1375	25.1388	52.7236	100
	PC5.3	800	682	722	866	677	749.4		PC5.3	947	756	821	1024	707	851		PC5.3	1994	1160	1729	2034	2007	1784.8		17396	16.6705	23.0455	60.284	100
	PC6.3	543	564	574	587	632	580		PC6.3	1005	735	949	575	745	801.8		PC6.3	2250	2343	2796	1324	1774	2097.4		Mean	24.907	34.352	40.741	100
	Avg						673.9		Avg						935.333		Avg						1260.3		Median	22.6656	30.3101	44.5953
																									SD	8.10954	11.4869	17.3234
																									SEM	3.31071	4.6895	7.07224
	Hyperplasia								Low-grade dysplasia								High-grade dysplasia									% of Dysplasia
	No. of positive cells								No. of positive cells								No. of positive cells								Total positive cells	H	LD	HD	Total
	LC	Area 1	Area 2	Area 3	Area 4	Area 5	Avg		LC	Area 1	Area 2	Area 3	Area 4	Area 5	Avg		LC	Area 1	Area 2	Area 3	Area 4	Area 5	Avg		419	55.6086	33.1742	11.2172	100
	LC1.3	78	15	124	6	10	46.6		LC1.3	113	9	11	4	2	27.8		LC1.3	46	0	1	0	0	9.4		27	88.8889	11.1111	0	100
	LC2.3	9	8	7	0		6		LC2.3	2	1	0	0		0.75		LC2.3	0	0	0	0		0		308	82.1429	17.8571	0	100
	LC3.3	155	15	15	9	59	50.6		LC3.3	37	1	4	0	13	11		LC3.3	0	0	0	0	0	0		37	86.4865	13.5135	0	100
	LC4.3	17	7	0	8		8		LC4.3	4	1	0	0		1.25		LC4.3	0	0	0	0		0		455	50.5495	37.3626	12.0879	100
	LC5.3	33	39	66	46	46	46		LC5.3	25	23	54	26	42	34		LC5.3	3	1	48	1	2	11		3524	48.8649	42.0545	9.08059	100
	LC6.3	169	514	291	132	616	344.4		LC6.3	58	591	302	48	483	296.4		LC6.3	1	130	102	4	83	64		Mean	68.7569	25.8455	5.39761	100
	Avg						83.6		Avg						61.8667		Avg						14.0667		Median	68.8757	25.5157	4.5403
																									SD	18.9679	13.2822	5.99324
																									SEM	7.7436	5.42242	2.44673
	Hyperplasia								Low-grade dysplasia								High-grade dysplasia									% of Dysplasia
	No. of positive cells								No. of positive cells								No. of positive cells								Total positive cells	H	LD	HD	Total
	MC	Area 1	Area 2	Area 3	Area 4	Area 5	Avg		MC	Area 1	Area 2	Area 3	Area 4	Area 5	Avg		MC	Area 1	Area 2	Area 3	Area 4	Area 5	Avg		17	58.8235	29.4118	11.7647	100
	MC1.3	4	3	2	1		2.5		MC1.3	3	1	1	0		1.25		MC1.3	1	1	0	0		0.5		172	62.7907	36.6279	0.581395	100
	MC2.3	20	4	48	36		27		MC2.3	19	3	24	17		15.75		MC2.3	0	0	1	0		0.25		8	87.5	12.5	0	100
	MC3.3	2	4	1	0		1.75		MC3.3	1	0	0	0		0.25		MC3.3	0	0	0	0		0		243	33.3333	50.6173	16.0494	100
	MC4.3	1	37	29	10	4	16.2		MC4.3	6	57	36	6	18	24.6		MC4.3	0	8	8	6	17	7.8		394	51.269	27.9188	20.8122	100
	MC5.3	3	83	70	46		50.5		MC5.3	10	40	26	34		27.5		MC5.3	19	23	24	16		20.5		5618	40.922	39.9964	19.0815	100
	MC6.3	535	446	567	465	286	459.8		MC6.3	502	551	556	357	281	449.4		MC6.3	135	157	353	311	116	214.4		Mean	55.7731	32.8454	11.3815	100
	Avg						92.9583		Avg						86.4583		Avg						40.575		Median	55.0463	33.0198	13.907
																									SD	19.0238	12.894	9.12518
																									SEM	7.76645	5.26397	3.72534
	Hyperplasia								Low-grade dysplasia								High-grade dysplasia									% of Dysplasia
	No. of positive cells								No. of positive cells								No. of positive cells								Total positive cells	H	LD	HD	Total
	HC	Area 1	Area 2	Area 3	Area 4	Area 5	Avg		HC	Area 1	Area 2	Area 3	Area 4	Area 5	Avg		HC	Area 1	Area 2	Area 3	Area 4	Area 5	Avg		8731	29.4124	40.6597	29.9278	100
	HC1.3	261	151	879	507	770	513.6		HC1.3	235	66	2171	473	605	710		HC1.3	66	39	1673	353	482	522.6		24039	23.6865	25.9994	50.3141	100
	HC2.3	537	1020	846	2457	834	1138.8		HC2.3	1039	1205	1041	1712	1253	1250		HC2.3	3159	2234	2017	531	4154	2419		2257	68.1436	20.2038	11.6526	100
	HC3.3	318	581	417	222		384.5		HC3.3	109	174	123	50		114		HC3.3	69	68	100	26		65.75		6693	41.5957	30.2555	28.1488	100
	HC4.3	578	480	819	595	312	556.8		HC4.3	442	396	465	432	290	405		HC4.3	486	415	246	276	461	376.8		3683	46.3209	28.3193	25.3598	100
	HC5.3	298	182	317	619	290	341.2		HC5.3	146	32	413	309	143	208.6		HC5.3	312	33	193	324	72	186.8		1414	47.3126	22.843	29.8444	100
	HC6.3	321	106	180	62		167.25		HC6.3	169	32	98	24		80.75		HC6.3	216	52	126	28		105.5		Mean	42.7453	28.0468	29.2079	100
	Avg						517.025		Avg						461.392		Avg						612.742		Median	43.9583	27.1594	28.9966
																									SD	15.6272	7.1669	12.4138
																									SEM	6.37976	2.92587	5.06791
	Hyperplasia								Low-grade dysplasia								High-grade dysplasia									% of Dysplasia
	No. of positive cells								No. of positive cells								No. of positive cells								Total positive cells	H	LD	HD	Total
	FC	Area 1	Area 2	Area 3	Area 4	Area 5	Avg		FC	Area 1	Area 2	Area 3	Area 4	Area 5	Avg		FC	Area 1	Area 2	Area 3	Area 4	Area 5	Avg		822	42.7007	19.8297	37.4696	100
	FC1.3	157	46	56	92		87.75		FC1.3	98	20	12	33		40.75		FC1.3	184	30	21	73		77		11555	41.0125	25.608	33.3795	100
	FC2.3	1020	1042	721	764	1192	947.8		FC2.3	668	610	605	604	472	591.8		FC2.3	550	637	1238	1156	276	771.4		12244	28.3812	32.5139	39.1049	100
	FC3.3	820	565	740	642	708	695		FC3.3	920	628	906	783	744	796.2		FC3.3	1291	617	1379	693	808	957.6		11674	32.6452	25.8523	41.5025	100
	FC4.3	359	338	921	570	1623	762.2		FC4.3	453	468	842	439	816	603.6		FC4.3	1499	1093	1091	945	217	969		1825	33.3699	40.2192	26.411	100
	FC5.3	58	181	158	196	16	121.8		FC5.3	62	207	201	237	27	146.8		FC5.3	27	18	17	20	400	96.4		5754	63.1734	17.1707	19.6559	100
	FC6.3	1456	1163	462	554		908.75		FC6.3	425	322	156	85		247		FC6.3	471	361	192	107		282.75		Mean	40.2138	26.8656	32.9205	100
	Avg						587.217		Avg						404.358		Avg						525.692		Median	37.1912	25.7301	35.4245
																									SD	12.4748	8.44187	8.38004
																									SEM	5.09281	3.44638	3.42114
