# Supplementary material for: Cold-pressed extraction of perilla seed oil enriched with alpha-linolenic acid mitigates tumour progression and restores gut microbial homeostasis in the AOM/DSS mice model of colitis-associated colorectal cancer
Source: PLoS One. 2024 Dec 9;19(12):e0315172. doi: 10.1371/journal.pone.0315172 (PMC11627366; doi:10.1371/journal.pone.0315172)
Supplement: S5 Data — (XLSX) [file pone.0315172.s005.xlsx]

## Sheet: Summary
		RAS								COX2
	Sample	NC	PC	LC	MC	HC	FC		Sample	NC	PC	LC	MC	HC	FC
	9	1	1.35249	1.07781	1.31307	1.21782	1.28219		9	1	1.56163	1.02144	1.21209	1.05217	1.13233
	10	1	1.34961	1.05276	1.15985	1.03084	1.33349		10	1	1.77855	1.13157	1.30872	1.37214	1.43726
	11	1	1.14333	0.917805	0.859415	0.878837	1.12093		11	1	1.17942	1.00483	1.04329	1.06593	1.13243
	12	1	1.03129	1.01634	0.986939	1.01323	1.03537		12	1	1.12801	1.07974	1.26862	1.25196	1.12359
	13	1	1.41738	1.06293	1.11538	1.11564	1.30095		13	1	1.18258	1.0261	1.06269	1.10902	1.08846
	14	1	1.28234	1.19511	1.37065	1.3884	1.21597		14	1	1.22001	1.13486	1.07737	1.15418	1.07334
	15	1	1.08393	1.00424	1.01232	1.0496	1.03003		15	1	1.18202	1.01577	1.02559	1.18479	1.17384
	16	1	1.11617	1.0554	1.03106	1.10859	1.01814		16	1	1.16966	1.01257	1.09473	1.14936	1.11124
	17	1	1.37467	1.01678	1.09254	1.00671	1.17441		17	1	1.32671	1.12785	1.10376	1.15658	1.11054
	18	1	1.15806	1.00687	1.06384	1.01799	1.06524		18	1	1.2024	1.16306	1.18161	1.10189	1.18335
	Mean	1	1.23093	1.04061	1.10051	1.08277	1.15767		Mean	1	1.2931	1.07178	1.13785	1.1598	1.15664
	Median	1	1.2202	1.03477	1.07819	1.04022	1.14767		Median	1	1.19249	1.05292	1.09924	1.15177	1.12796
	SD	0	0.132116	0.0669468	0.143852	0.131756	0.114558		SD	0	0.200608	0.0590245	0.0935944	0.0898235	0.0988923
	SEM	0	0.0398345	0.0201852	0.0433731	0.0397259	0.0345406		SEM	0	0.0604855	0.0177966	0.0282198	0.0270828	0.0298171
		NF-kB								CTNNB1
	Sample	NC	PC	LC	MC	HC	FC		Sample	NC	PC	LC	MC	HC	FC
	9	1	1.1342	0.960075	0.976155	1.10403	1.23447		9	1	1.61683	1.07498	1.32442	1.23966	1.10962
	10	1	1.18416	0.986126	1.01256	1.00983	1.09914		10	1	1.38752	1.48257	1.80319	1.46787	1.45576
	11	1	1.16545	1.02641	0.910946	1.16754	1.05451		11	1	1.13197	1.15853	1.3233	1.05274	0.90759
	12	1	1.29316	1.16053	1.24414	1.12439	1.12185		12	1	1.82676	1.19423	1.39737	1.82557	1.40437
	13	1	1.2924	1.16435	1.25057	1.17543	1.09663		13	1	1.65239	0.97157	1.18579	1.27692	1.24386
	14	1	1.40808	1.09617	1.11554	1.12199	1.11053		14	1	1.70297	0.943072	1.25496	1.11651	1.49843
	15	1	1.20852	1.09809	1.20274	1.18414	1.12276		15	1	2.28401	1.01378	1.15912	2.18169	1.52073
	16	1	1.10849	1.09097	1.2268	1.13243	1.05642		16	1	2.45639	1.53866	1.23795	1.61246	2.44494
	17	1	1.43287	1.27703	1.26185	1.29067	1.32355		17	1	1.83671	1.24523	0.861724	0.893673	1.27085
	18	1	1.29704	1.06979	1.22556	1.12822	1.02671		18	1	1.20765	1.13649	1.06912	1.56247	1.35198
	Mean	1	1.25244	1.09295	1.14269	1.14387	1.12466		Mean	1	1.71032	1.17591	1.26169	1.42296	1.42081
	Median	1	1.25046	1.09357	1.21415	1.13032	1.10484		Median	1	1.67768	1.14751	1.24646	1.3724	1.37817
	SD	0	0.105302	0.0881042	0.123607	0.0674654	0.0851087		SD	0	0.402341	0.191067	0.230933	0.368946	0.385372
	SEM	0	0.0317497	0.0265644	0.037269	0.0203416	0.0256612		SEM	0	0.12131	0.0576089	0.069629	0.111241	0.116194

## Sheet: PVDF analysis
			PVDF1			PVDF2		PVDF3
	SET1	Sample	Actin1	RAS	COX2	Actin2	NFkB	Actin4	CTNNB1		RAS/A1	Normalise to NC	COX2/A1	Normalise to NC	NFkB/A2	Normalise to NC	CTNNB1/A4	Normalise to NC
	1	NC9	46697.8	50460	30303.1	64378.1	32238.5	39694.4	42938		1.08056	1	0.64892	1	0.500768	1	1.08171	1
	2	PC9	62603.8	91492.5	63441.2	76296.2	43334.2	89874	157185		1.46145	1.35249	1.01338	1.56163	0.567974	1.1342	1.74895	1.61683
	3	LC9	83008.6	96675.4	55020.7	81975.7	39411.9	101211	117690		1.16464	1.07781	0.662831	1.02144	0.480775	0.960075	1.16282	1.07498
	4	MC9	66485.4	94333	52294	77963.2	38110.6	107136	153488		1.41885	1.31307	0.786548	1.21209	0.488827	0.976155	1.43264	1.32442
	5	HC9	70093.3	92238	47858.1	83968	46422.7	79691.5	106863		1.31593	1.21782	0.682776	1.05217	0.552862	1.10403	1.34096	1.23966
	6	FC9	60218.2	83431.7	44247.9	62964.7	38923.6	76650.7	92003.2		1.38549	1.28219	0.734793	1.13233	0.618182	1.23447	1.20029	1.10962
	SET2	Sample	Actin1	RAS	COX2	Actin2	NFkB	Actin4	CTNNB1		RAS/A1	Normalise to NC	COX2/A1	Normalise to NC	NFkB/A2	Normalise to NC	CTNNB1/A4	Normalise to NC
	1	NC10	86349.1	71640.2	31886.7	51410.9	32539.1	170080	95188.9		0.829657	1	0.369276	1	0.632922	1	0.559673	1
	2	PC10	67811.3	75929.2	44536.7	81167.9	60833.9	163137	126685		1.11971	1.34961	0.656774	1.77855	0.749482	1.18416	0.776555	1.38752
	3	LC10	79355.9	69311.5	33159.7	94592.3	59038.9	143408	118993		0.873426	1.05276	0.417861	1.13157	0.624141	0.986126	0.829754	1.48257
	4	MC10	76917.1	74015.5	37172.5	88466.2	56695.5	107566	108555		0.962276	1.15985	0.48328	1.30872	0.640873	1.01256	1.00919	1.80319
	5	HC10	84415.8	72195.7	42773.2	88656.1	56664.2	118519	97366.5		0.85524	1.03084	0.506697	1.37214	0.639146	1.00983	0.821527	1.46787
	6	FC10	50497	55866.6	26801	76957.6	53537.3	143396	116832		1.10634	1.33349	0.530744	1.43726	0.695673	1.09914	0.814752	1.45576
	SET3	Sample	Actin1	RAS	COX2	Actin2	NFkB	Actin4	CTNNB1		RAS/A1	Normalise to NC	COX2/A1	Normalise to NC	NFkB/A2	Normalise to NC	CTNNB1/A4	Normalise to NC
	1	NC11	82024.9	97450.7	37737.7	69458.1	52886.2	176722	162534		1.18806	1	0.460077	1	0.761412	1	0.919713	1
	2	PC11	75361.2	102367	40892.9	68249.6	60563.9	138370	144055		1.35835	1.14333	0.542625	1.17942	0.887388	1.16545	1.04109	1.13197
	3	LC11	100435	109515	46430.8	62358	48733.9	131531	140148		1.09041	0.917805	0.462298	1.00483	0.781518	1.02641	1.06551	1.15853
	4	MC11	101811	103953	48868.7	76876.6	53322	133546	162534		1.02104	0.859415	0.479993	1.04329	0.693605	0.910946	1.21706	1.3233
	5	HC11	98184.3	102516	48150.4	72297.5	64270.8	169815	164417		1.04411	0.878837	0.490409	1.06593	0.888977	1.16754	0.968215	1.05274
	6	FC11	82161	109417	42806.3	72758.8	58419.3	174062	145293		1.33173	1.12093	0.521004	1.13243	0.802917	1.05451	0.834722	0.90759
	SET4	Sample	Actin1	RAS	COX2	Actin2	NFkB	Actin4	CTNNB1		RAS/A1	Normalise to NC	COX2/A1	Normalise to NC	NFkB/A2	Normalise to NC	CTNNB1/A4	Normalise to NC
	1	NC12	92616.3	77975.7	31771.6	62717.3	28932.7	146313	31489.5		0.841922	1	0.343045	1	0.461319	1	0.215221	1
	2	PC12	94690.9	82216.5	36641.4	63054.8	37615.9	130586	51340.5		0.868262	1.03129	0.386958	1.12801	0.596559	1.29316	0.393156	1.82676
	3	LC12	90945.6	77820.6	33686.2	65563.8	35101.2	138938	35710.5		0.855683	1.01634	0.370399	1.07974	0.535374	1.16053	0.257024	1.19423
	4	MC12	95548.6	79393.9	41582.2	66216.8	38004.7	121856	36647.4		0.830926	0.986939	0.435194	1.26862	0.573944	1.24414	0.300742	1.39737
	5	HC12	92159.6	78618.1	39580.7	62952.3	32653.6	125701	49388.1		0.853064	1.01323	0.42948	1.25196	0.518704	1.12439	0.392901	1.82557
	6	FC12	90681	79046.4	34952.3	71125.9	36810	156682	47357		0.871697	1.03537	0.385442	1.12359	0.517532	1.12185	0.302249	1.40437
	SET5	Sample	Actin1	RAS	COX2	Actin2	NFkB	Actin4	CTNNB1		RAS/A1	Normalise to NC	COX2/A1	Normalise to NC	NFkB/A2	Normalise to NC	CTNNB1/A4	Normalise to NC
	1	NC13	76868.5	163562	48531.3	70983.4	68664.2	54908.3	34217.7		2.12781	1	0.631355	1	0.967327	1	0.62318	1
	2	PC13	64609.1	194856	48239.1	59931.7	74924.8	55046.5	56683.4		3.01592	1.41738	0.746631	1.18258	1.25017	1.2924	1.02974	1.65239
	3	LC13	66776.8	151030	43260.4	58026.3	65355.3	51702.2	31303.8		2.26172	1.06293	0.647836	1.0261	1.1263	1.16435	0.605463	0.97157
	4	MC13	69292.1	164452	46490.6	57747.2	69857.6	56306.2	41608.1		2.37332	1.11538	0.670936	1.06269	1.20971	1.25057	0.738962	1.18579
	5	HC13	73869.1	175356	51722.1	60616.8	68922.9	64070.3	50984.1		2.37388	1.11564	0.700186	1.10902	1.13703	1.17543	0.795753	1.27692
	6	FC13	65536.4	181416	45037	61904.4	65668.4	70970.5	55012.7		2.76817	1.30095	0.687205	1.08846	1.0608	1.09663	0.775148	1.24386
	SET6	Sample	Actin1	RAS	COX2	Actin2	NFkB	Actin4	CTNNB1		RAS/A1	Normalise to NC	COX2/A1	Normalise to NC	NFkB/A2	Normalise to NC	CTNNB1/A4	Normalise to NC
	1	NC14	81770.2	90934.9	54477.7	76357.6	60227.8	59939.6	40486.1		1.11208	1	0.66623	1	0.78876	1	0.675449	1
	2	PC14	88293	125911	71764.9	76318.6	84762.4	64603.4	74311.4		1.42606	1.28234	0.812804	1.22001	1.11064	1.40808	1.15027	1.70297
	3	LC14	82420.7	109542	62316.3	72282.2	62496.1	64257.6	40931.9		1.32906	1.19511	0.756076	1.13486	0.864612	1.09617	0.636997	0.943072
	4	MC14	87802.5	133835	63022.3	71913.2	63276	63032.1	53429.8		1.52428	1.37065	0.717774	1.07737	0.879893	1.11554	0.847661	1.25496
	5	HC14	84017.3	129723	64605.3	74939	66319.6	67245	50712.3		1.54401	1.3884	0.768952	1.15418	0.884982	1.12199	0.754143	1.11651
	6	FC14	83996.1	113585	60064.9	76936.4	67391.8	64370.9	65150.7		1.35226	1.21597	0.715092	1.07334	0.875942	1.11053	1.01211	1.49843
	SET7	Sample	Actin1	RAS	COX2	Actin2	NFkB	Actin4	CTNNB1		RAS/A1	Normalise to NC	COX2/A1	Normalise to NC	NFkB/A2	Normalise to NC	CTNNB1/A4	Normalise to NC
	1	NC15	66368.8	86212.6	34999	68040.1	54383	176313	74653.1		1.29899	1	0.527341	1	0.799278	1	0.423412	1
	2	PC15	64706.6	91107.9	40333.4	63489.4	61327	128954	124708		1.40802	1.08393	0.623327	1.18202	0.965941	1.20852	0.967077	2.28401
	3	LC15	66775.3	87108.1	35768.7	65011.1	57058.9	122242	52472.2		1.3045	1.00424	0.535657	1.01577	0.877678	1.09809	0.429248	1.01378
	4	MC15	65549.3	86197.5	35451.3	64777	62271.6	117381	57608.7		1.315	1.01232	0.540834	1.02559	0.961323	1.20274	0.490785	1.15912
	5	HC15	65484.7	89283.7	40914	69969.8	66223.7	116540	107655		1.36343	1.0496	0.624787	1.18479	0.946461	1.18414	0.923755	2.18169
	6	FC15	65199.9	87237.6	40359.5	65228.2	58535.4	175714	113142		1.338	1.03003	0.619012	1.17384	0.897394	1.12276	0.643897	1.52073
	SET8	Sample	Actin1	RAS	COX2	Actin2	NFkB	Actin4	CTNNB1		RAS/A1	Normalise to NC	COX2/A1	Normalise to NC	NFkB/A2	Normalise to NC	CTNNB1/A4	Normalise to NC
	1	NC16	73834.1	126084	44973.2	74495.1	61940.1	132912	37130.1		1.70767	1	0.609111	1	0.831465	1	0.279358	1
	2	PC16	74507.2	142014	53082.9	73051.6	67329.3	130320	89427.2		1.90605	1.11617	0.712454	1.16966	0.921668	1.10849	0.686211	2.45639
	3	LC16	73012.2	131588	45031.7	73178.2	66380.2	115449	49624		1.80228	1.0554	0.61677	1.01257	0.907104	1.09097	0.429837	1.53866
	4	MC16	78623.5	138433	52427.1	72636.1	74091.8	114956	39755.5		1.7607	1.03106	0.666812	1.09473	1.02004	1.2268	0.345832	1.23795
	5	HC16	75977.4	143834	53190.8	71848.5	67650.7	129977	58548.9		1.89311	1.10859	0.700087	1.14936	0.941575	1.13243	0.450454	1.61246
	6	FC16	76650.3	133268	51882.3	72908.1	64041	130468	89111.2		1.73864	1.01814	0.67687	1.11124	0.87838	1.05642	0.683014	2.44494
	SET9	Sample	Actin1	RAS	COX2	Actin2	NFkB	Actin4	CTNNB1		RAS/A1	Normalise to NC	COX2/A1	Normalise to NC	NFkB/A2	Normalise to NC	CTNNB1/A4	Normalise to NC
	1	NC17	53810.4	64343.8	28698.7	55652.3	35012.6	109570	67139.2		1.19575	1	0.53333	1	0.62913	1	0.612751	1
	2	PC17	53459	87873.8	37826.1	55696.8	50208.7	117127	131820		1.64376	1.37467	0.707572	1.32671	0.901464	1.43287	1.12545	1.83671
	3	LC17	65690.9	79868	39514.1	60629.6	48711	113937	86935.6		1.21582	1.01678	0.601516	1.12785	0.803421	1.27703	0.763015	1.24523
	4	MC17	67534.8	88227.8	39755.6	57976.4	46025.7	120231	63484.8		1.30641	1.09254	0.588668	1.10376	0.79387	1.26185	0.528022	0.861724
	5	HC17	72265.1	86991.2	44576.1	56193.2	45628.9	149325	81770.3		1.20378	1.00671	0.616842	1.15658	0.812	1.29067	0.547599	0.893673
	6	FC17	61100.3	85803.5	36188.7	60616.6	50474.7	133830	104216		1.40431	1.17441	0.592284	1.11054	0.832688	1.32355	0.778715	1.27085
	SET10	Sample	Actin1	RAS	COX2	Actin2	NFkB	Actin4	CTNNB1		RAS/A1	Normalise to NC	COX2/A1	Normalise to NC	NFkB/A2	Normalise to NC	CTNNB1/A4	Normalise to NC
	1	NC18	58802.8	84430.9	36321.5	63094.3	39127.9	117492	72824.8		1.43583	1	0.617684	1	0.62015	1	0.619827	1
	2	PC18	56728.3	94326.6	42132.2	57821.4	46509.1	118345	88585.4		1.66278	1.15806	0.742702	1.2024	0.804358	1.29704	0.748537	1.20765
	3	LC18	69345.2	100252	49818	63905.2	42396.6	112581	79305.4		1.4457	1.00687	0.718405	1.16306	0.66343	1.06979	0.704427	1.13649
	4	MC18	64639.1	98735.4	47177.5	62421.6	47442.2	145230	96239.7		1.52749	1.06384	0.729861	1.18161	0.760029	1.22556	0.66267	1.06912
	5	HC18	64345.2	94051	43794.8	63108.6	44154.9	144863	140294		1.46166	1.01799	0.680622	1.10189	0.699666	1.12822	0.968459	1.56247
	6	FC18	58421.2	89355.3	42702	64661.9	41171.2	136636	114500		1.5295	1.06524	0.730933	1.18335	0.636715	1.02671	0.837992	1.35198
