# Supplementary material for: Cold-pressed extraction of perilla seed oil enriched with alpha-linolenic acid mitigates tumour progression and restores gut microbial homeostasis in the AOM/DSS mice model of colitis-associated colorectal cancer
Source: PLoS One. 2024 Dec 9;19(12):e0315172. doi: 10.1371/journal.pone.0315172 (PMC11627366; doi:10.1371/journal.pone.0315172)
Supplement: S6 Data — (XLSX) [file pone.0315172.s006.xlsx]

## Sheet: Chao1
		Chao1
	Sample	NC	PC	LC	MC	HC	FC
	1	264.143	211.2	207.882	266.2	195.429	208.882
	2	245.25	203.571	234.5	262.75	257.571	172.5
	3	247.353	167	223.438	245.625	242	238.111
	4	265.75	146	264.429	232.091	189	211.625
	5	271	243.882	232.667	265.75	190.429	242.615
	6	222.75	173.4	246.714	171.1	254.438	227.474
	7	245.25	264.143	229.769	158	245.583	178.619
	8	254	178	245.333	258.056	215.2	233
	9	239	224	235.438	254.571	208.231	242.714
	10	261	245.5	199.462	258.895	241.6	233.583
	11	227.75	243.75	231.867	269	235.688	213.625
	12	274.647	234.667	262	234.667	227.059	197.429
	Mean	251.491	211.259	234.458	239.725	225.186	216.681
	Median	250.676	217.6	233.583	256.314	231.373	220.549
	SD	15.8578	36.0734	18.2817	35.586	23.7638	22.9948
	SEM	4.78131	10.8766	5.51213	10.7296	7.16507	6.93318

## Sheet: Observed
		Observed
	Sample	NC	PC	LC	MC	HC	FC
	1	253	201	204	239	195	205
	2	244	205	231	261	252	168
	3	247	167	220	245	239	235
	4	253	143	255	228	189	206
	5	254	240	229	256	190	241
	6	219	169	242	171	251	226
	7	245	259	229	155	241	176
	8	250	178	238	253	210	227
	9	238	219	232	252	204	242
	10	256	240	196	257	228	229
	11	218	243	230	247	230	208
	12	272	234	243	228	217	196
	Mean	245.75	208.167	229.083	232.667	220.5	213.25
	Median	248.5	212	230.5	246	222.5	217
	SD	14.538	35.4209	15.6283	32.9174	21.9829	23.3635
	SEM	4.38338	10.6798	4.7121	9.92497	6.62811	7.04437

## Sheet: Shannon
		Shannon
	Sample	NC	PC	LC	MC	HC	FC
	1	4.55897	3.23653	3.41702	3.95698	4.48127	4.0592
	2	4.5465	4.52447	4.44616	4.62302	4.26879	4.09193
	3	4.45739	4.02191	3.63226	4.45901	4.27194	4.24228
	4	4.50875	3.50332	4.59565	4.38098	4.43691	4.06672
	5	4.58986	4.04737	3.74613	4.57588	4.3662	4.49011
	6	4.17072	2.73959	4.08338	3.29877	4.41749	4.07939
	7	4.78552	3.74101	3.8826	3.76416	4.09487	3.86654
	8	4.77214	4.41969	4.04367	4.31446	3.94709	4.28166
	9	4.56458	4.29911	4.20077	4.55074	4.0402	4.45041
	10	4.64663	4.39061	3.32373	4.60647	4.20471	4.156
	11	3.93558	4.64597	4.01551	4.49558	3.99033	3.72161
	12	4.7369	4.31291	4.39628	3.62024	3.62388	4.08641
	Mean	4.52279	3.99021	3.98193	4.22052	4.17864	4.13269
	Median	4.56177	4.17324	4.02959	4.42	4.23675	4.08917
	SD	0.23695	0.554924	0.383739	0.428279	0.239974	0.208099
	SEM	0.0714431	0.167316	0.115702	0.129131	0.0723549	0.0627442

## Sheet: Good coverage
sample	no.singleton	no.seqs	goods
Bacteria_BE628-01M0059	13	12270	99.8941
Bacteria_BE628-01M0060	6	12270	99.9511
Bacteria_BE628-01M0061	4	12270	99.9674
Bacteria_BE628-01M0062	18	12270	99.8533
Bacteria_BE628-01M0063	18	12270	99.8533
Bacteria_BE628-01M0064	10	12270	99.9185
Bacteria_BE628-01M0065	3	12270	99.9756
Bacteria_BE628-01M0066	9	12270	99.9267
Bacteria_BE628-01M0067	6	12270	99.9511
Bacteria_BE628-01M0068	11	12270	99.9104
Bacteria_BE628-01M0069	13	12270	99.8941
Bacteria_BE628-01M0070	10	12270	99.9185
Bacteria_BE628-01M0071	18	12270	99.8533
Bacteria_BE628-01M0072	13	12270	99.8941
Bacteria_BE628-01M0073	1	12270	99.9919
Bacteria_BE628-01M0074	6	12270	99.9511
Bacteria_BE628-01M0075	12	12270	99.9022
Bacteria_BE628-01M0076	12	12270	99.9022
Bacteria_BE628-01M0077	9	12270	99.9267
Bacteria_BE628-01M0078	1	12270	99.9919
Bacteria_BE628-01M0079	6	12270	99.9511
Bacteria_BE628-01M0080	11	12270	99.9104
Bacteria_BE628-01M0081	4	12270	99.9674
Bacteria_BE628-01M0082	5	12270	99.9593
Bacteria_BE628-01M0083	12	12270	99.9022
Bacteria_BE628-01M0084	8	12270	99.9348
Bacteria_BE628-01M0085	11	12270	99.9104
Bacteria_BE628-01M0086	12	12270	99.9022
Bacteria_BE628-01M0087	11	12270	99.9104
Bacteria_BE628-01M0088	12	12270	99.9022
Bacteria_BE628-01M0089	5	12270	99.9593
Bacteria_BE628-01M0090	12	12270	99.9022
Bacteria_BE628-01M0091	11	12270	99.9104
Bacteria_BE628-01M0092	10	12270	99.9185
Bacteria_BE628-01M0093	8	12270	99.9348
Bacteria_BE628-01M0094	19	12270	99.8452
Bacteria_BE628-01M0095	17	12270	99.8615
Bacteria_BE628-01M0096	7	12270	99.943
Bacteria_BE628-01M0097	5	12270	99.9593
Bacteria_BE628-01M0098	10	12270	99.9185
Bacteria_BE628-01M0099	13	12270	99.8941
Bacteria_BE628-01M0100	2	12270	99.9837
Bacteria_BE628-01M0101	4	12270	99.9674
Bacteria_BE628-01M0102	14	12270	99.8859
Bacteria_BE628-01M0103	9	12270	99.9267
Bacteria_BE628-01M0104	9	12270	99.9267
Bacteria_BE628-01M0105	12	12270	99.9022
Bacteria_BE628-01M0106	16	12270	99.8696
Bacteria_BE628-01M0107	3	12270	99.9756
Bacteria_BE628-01M0108	13	12270	99.8941
Bacteria_BE628-01M0109	9	12270	99.9267
Bacteria_BE628-01M0110	1	12270	99.9919
Bacteria_BE628-01M0111	3	12270	99.9756
Bacteria_BE628-01M0112	11	12270	99.9104
Bacteria_BE628-01M0113	11	12270	99.9104
Bacteria_BE628-01M0114	13	12270	99.8941
Bacteria_BE628-01M0115	11	12270	99.9104
Bacteria_BE628-01M0116	17	12270	99.8615
Bacteria_BE628-01M0117	14	12270	99.8859
Bacteria_BE628-01M0118	19	12270	99.8452
Bacteria_BE628-01M0119	12	12270	99.9022
Bacteria_BE628-01M0120	9	12270	99.9267
Bacteria_BE628-01M0121	8	12270	99.9348
Bacteria_BE628-01M0122	10	12270	99.9185
Bacteria_BE628-01M0123	7	12270	99.943
Bacteria_BE628-01M0124	8	12270	99.9348
Bacteria_BE628-01M0125	11	12270	99.9104
Bacteria_BE628-01M0126	12	12270	99.9022
Bacteria_BE628-01M0127	5	12270	99.9593
Bacteria_BE628-01M0128	11	12270	99.9104
Bacteria_BE628-01M0129	10	12270	99.9185
Bacteria_BE628-01M0130	5	12270	99.9593
