# Supplementary material for: Cold-pressed extraction of perilla seed oil enriched with alpha-linolenic acid mitigates tumour progression and restores gut microbial homeostasis in the AOM/DSS mice model of colitis-associated colorectal cancer
Source: PLoS One. 2024 Dec 9;19(12):e0315172. doi: 10.1371/journal.pone.0315172 (PMC11627366; doi:10.1371/journal.pone.0315172)
Supplement: S7 Data — (XLSX) [file pone.0315172.s007.xlsx]

## Sheet: F-Christensenellaceae (%)
		Family: Christensenellaceae (%)
	Sample	NC	PC	LC	MC	HC	FC
	1	0	0	0	0	0	0.0081
	2	0	0	0	0	0	0.0978
	3	0	0	0	0	0.0326	0.057
	4	0	0	0	0.0081	0	0.0489
	5	0	0	0	0	0	0
	6	0.0081	0	0	0	0.0244	0.057
	7	0	0	0	0	0	0
	8	0	0	0	0	0	0.0081
	9	0	0	0	0	0.0244	0
	10	0	0	0	0	0	0.0163
	11	0	0.0244	0	0.0081	0	0
	12	0.0081	0	0	0.0081	0.0081	0.0407
	Mean	0.00135	0.00203333	0	0.002025	0.00745833	0.027825
	Median	0	0	0	0	0	0.0122
	SD	0.00301869	0.0067438	0	0.0035074	0.0117316	0.0305732
	SEM	0.00091017	0.00203333	0	0.00105752	0.00353721	0.00921818

## Sheet: G-Bifidobacterium_388775 (%)
		Genus: Bifidobacterium_388775 (%)
	Sample	NC	PC	LC	MC	HC	FC
	1	0.0081	0.0244	0.057	0.0652	0	0.0326
	2	0.0081	0.057	0.0815	0.0815	0.057	0.0815
	3	0	0	0.0081	0.0244	0.0733	0.0489
	4	0	0	0.0163	0.0163	0	0
	5	0.0163	0	0.0326	0.0163	0	0.0652
	6	0.0489	0.0163	0.0489	0	0.0489	0.0489
	7	0.1711	0	0.0652	0	0.0244	0.0081
	8	0.057	0	0.0489	0.0163	0.0326	0.0163
	9	0.0326	0.0326	0.0652	0.0652	0.057	0.0081
	10	0.0489	0.0163	0.0326	0.0244	0.0407	0.0326
	11	0.1385	0	0.0978	0.0489	0.0163	0
	12	0.1222	0.0733	0.1059	0	0.0163	0
	Mean	0.0543083	0.018325	0.055	0.029875	0.0305417	0.0285167
	Median	0.04075	0.00815	0.05295	0.02035	0.0285	0.02445
	SD	0.0558932	0.0237727	0.029029	0.0271003	0.0240045	0.02652
	SEM	0.0168524	0.00716775	0.00875258	0.00817106	0.00723762	0.00799609

## Sheet: G-Faecalibacterium (%)
		Genus: Faecalibacterium (%)
	Sample	NC	PC	LC	MC	HC	FC
	1	0.0163	0.0326	0.1141	0.057	0	0
	2	0.0733	0.0163	0.1711	0.0489	0.0326	0
	3	0.0407	0	0.1793	0.0815	0.0407	0.0407
	4	0.0407	0	0.1304	0.0244	0	0
	5	0.0407	0.0081	0.0652	0.0733	0	0
	6	0.0815	0.0326	0.0489	0	0.0163	0.0081
	7	0.0163	0.0244	0.0733	0	0	0.1059
	8	0	0	0.0081	0.0326	0	0.0489
	9	0.0407	0	0.0326	0.0407	0	0.0407
	10	0.0489	0	0.0163	0.0652	0	0.0081
	11	0.0326	0.1141	0.0733	0.0652	0	0
	12	0.0733	0.0489	0.0733	0.0326	0	0
	Mean	0.0420833	0.0230833	0.0821583	0.04345	0.00746667	0.0210333
	Median	0.0407	0.0122	0.0733	0.0448	0	0.00405
	SD	0.0237123	0.0317124	0.053698	0.0256255	0.0138922	0.0312802
	SEM	0.00714952	0.00956165	0.0161906	0.00772637	0.00418866	0.00943133

## Sheet: G-Akkermansia (%)
		Genus: Akkermansia (%)
	Sample	NC	PC	LC	MC	HC	FC
	1	0.0896	0.6194	0.0896	0.1304	2.0782	1.3284
	2	0.1141	0.4238	0.0489	0.0652	0.6683	8.1581
	3	0.2608	4.075	0.1304	0.0896	0.1793	11.4833
	4	0.0489	2.1923	0.0326	7.8647	1.2225	1.2143
	5	2.8199	0.0896	0.1956	11.6381	0.3749	1.1899
	6	0.0489	0.1141	0.22	0.7009	1.1165	4.238
	7	0.0733	0.1956	4.6781	0	1.6463	2.5265
	8	0.0896	0.5542	4.3847	1.6544	4.5721	0.1385
	9	0.6194	1.2795	1.1817	0.5542	5.762	0.1141
	10	0.0244	0.0489	2.5754	0.1467	6.577	4.3602
	11	0.9698	0.0896	7.2861	4.6047	1.3855	2.3227
	12	1.4588	0.0489	2.502	2.4939	6.5526	0.1548
	Mean	0.551458	0.810908	1.94376	2.49523	2.67793	3.1024
	Median	0.10185	0.3097	0.70085	0.62755	1.5159	1.82555
	SD	0.809458	1.15832	2.29607	3.57763	2.35499	3.37124
	SEM	0.244061	0.349248	0.692292	1.0787	0.710055	1.01647
