# Supplementary material for: Cold-pressed extraction of perilla seed oil enriched with alpha-linolenic acid mitigates tumour progression and restores gut microbial homeostasis in the AOM/DSS mice model of colitis-associated colorectal cancer
Source: PLoS One. 2024 Dec 9;19(12):e0315172. doi: 10.1371/journal.pone.0315172 (PMC11627366; doi:10.1371/journal.pone.0315172)
Supplement: S8 Data — (ZIP) [file pone.0315172.s008.zip]

Archive with 5 entries (5 files):
- 8.1 Phylum taxa abund.xlsx
- 8.2 Class taxa abund.xlsx
- 8.3 Order taxa abund.xlsx
- 8.4 Family taxa abund.xlsx
- 8.5 Genus taxa abund.xlsx
