# Supplementary material for: Cold-pressed extraction of perilla seed oil enriched with alpha-linolenic acid mitigates tumour progression and restores gut microbial homeostasis in the AOM/DSS mice model of colitis-associated colorectal cancer
Source: PLoS One. 2024 Dec 9;19(12):e0315172. doi: 10.1371/journal.pone.0315172 (PMC11627366; doi:10.1371/journal.pone.0315172)
Supplement: S8 Data — (ZIP) [file pone.0315172.s008.zip › 8.2 Class taxa abund.xlsx]

## Sheet: Class (reads)
Group	NC	NC	NC	NC	NC	NC	NC	NC	NC	NC	NC	NC	PC	PC	PC	PC	PC	PC	PC	PC	PC	PC	PC	PC	LC	LC	LC	LC	LC	LC	LC	LC	LC	LC	LC	LC	MC	MC	MC	MC	MC	MC	MC	MC	MC	MC	MC	MC	HC
	Bacteria_BE628-01M0059	Bacteria_BE628-01M0060	Bacteria_BE628-01M0061	Bacteria_BE628-01M0062	Bacteria_BE628-01M0063	Bacteria_BE628-01M0064	Bacteria_BE628-01M0065	Bacteria_BE628-01M0066	Bacteria_BE628-01M0067	Bacteria_BE628-01M0068	Bacteria_BE628-01M0069	Bacteria_BE628-01M0070	Bacteria_BE628-01M0071	Bacteria_BE628-01M0072	Bacteria_BE628-01M0073	Bacteria_BE628-01M0074	Bacteria_BE628-01M0075	Bacteria_BE628-01M0076	Bacteria_BE628-01M0077	Bacteria_BE628-01M0078	Bacteria_BE628-01M0079	Bacteria_BE628-01M0080	Bacteria_BE628-01M0081	Bacteria_BE628-01M0082	Bacteria_BE628-01M0083	Bacteria_BE628-01M0084	Bacteria_BE628-01M0085	Bacteria_BE628-01M0086	Bacteria_BE628-01M0087	Bacteria_BE628-01M0088	Bacteria_BE628-01M0089	Bacteria_BE628-01M0090	Bacteria_BE628-01M0091	Bacteria_BE628-01M0092	Bacteria_BE628-01M0093	Bacteria_BE628-01M0094	Bacteria_BE628-01M0095	Bacteria_BE628-01M0096	Bacteria_BE628-01M0097	Bacteria_BE628-01M0098	Bacteria_BE628-01M0099	Bacteria_BE628-01M0100	Bacteria_BE628-01M0101	Bacteria_BE628-01M0102	Bacteria_BE628-01M0103	Bacteria_BE628-01M0104	Bacteria_BE628-01M0105	Bacteria_BE628-01M0106	Bacteria_BE628-01M0107
Actinomycetia	14	24	13	9	15	14	48	22	22	17	28	52	14	23	0	0	6	6	10	0	10	13	4	15	14	10	12	10	12	7	12	6	8	4	12	13	8	10	3	2	2	9	0	2	8	3	6	0	0
Alphaproteobacteria	8	0	23	12	25	42	105	0	0	1	4	3	3	30	32	26	9	0	15	7	2	36	4	2	14	3	29	14	83	15	2	7	3	0	3	2	4	70	49	49	63	0	3	29	10	13	16	0	93
Bacilli	1946	1368	2019	1156	2092	457	827	693	547	1761	4476	671	4940	862	2671	5441	3388	4705	544	3183	1667	3069	1730	3088	2104	1379	3537	786	1717	3674	4045	3784	2537	5304	3292	1872	4886	747	554	833	660	5647	4448	1902	1159	1069	1365	5736	1227
Bacteroidia	3958	3359	3748	4877	3776	5685	5084	4786	5580	3886	3463	4730	3088	4656	3295	3170	3424	1994	4635	3552	2425	4005	3834	3632	3481	3674	2720	3781	4138	3560	3531	3935	3798	3446	3791	3975	2725	4594	5020	3616	4263	2682	2356	3447	3596	4649	4783	2443	4830
Clostridia_258483	5463	6723	5566	5582	5122	5237	5596	5487	4429	5307	2937	4753	2001	5991	4464	2200	4925	1608	6015	4430	5189	4121	5910	4182	2561	6790	3240	6929	2784	4333	3338	3432	4988	2643	3506	5264	4212	6357	6223	4909	5220	3261	4579	4619	6662	5872	4661	3176	5273
Coriobacteriia	413	484	341	300	286	352	132	660	705	534	676	879	1815	367	622	388	187	3730	249	475	187	133	352	471	3353	225	2372	411	1999	396	451	364	420	233	271	500	234	277	214	581	358	362	426	1419	375	301	403	385	388
Dehalobacteriia	43	30	32	61	18	42	28	38	20	12	24	48	16	22	23	2	15	2	37	24	28	29	27	27	28	32	18	69	31	48	29	33	53	17	39	29	29	51	80	29	54	15	14	23	22	57	63	6	63
Gammaproteobacteria	308	28	284	202	462	400	338	419	745	560	469	831	298	180	197	746	267	198	695	501	200	829	323	802	664	44	280	140	1456	148	250	99	18	287	412	232	66	63	45	1249	131	188	423	531	295	154	373	161	111
Not_Assigned	46	208	104	26	79	26	60	15	35	64	30	32	5	20	434	22	13	6	20	5	2386	12	19	23	30	28	32	46	16	31	6	5	2	7	7	10	9	10	6	9	5	14	3	15	9	24	8	10	6
Peptococcia	3	2	6	4	7	3	2	5	3	0	1	1	2	10	3	0	2	0	3	0	0	0	0	0	2	1	1	3	5	2	4	3	8	2	1	0	3	3	2	7	2	1	6	5	3	6	5	3	2
Saccharimonadia	57	30	102	35	42	6	41	134	108	125	43	91	12	57	29	6	23	7	23	25	19	17	56	22	8	78	13	77	5	29	28	64	290	11	42	66	78	80	63	21	84	5	12	75	63	104	22	44	22
Verrucomicrobiae	11	14	32	6	346	6	9	11	76	3	119	179	76	52	500	269	11	14	24	68	157	6	11	6	11	6	16	4	24	27	574	538	145	316	894	307	16	8	11	965	1428	86	0	203	68	18	565	306	255
Total rarefied reads	12270	12270	12270	12270	12270	12270	12270	12270	12270	12270	12270	12270	12270	12270	12270	12270	12270	12270	12270	12270	12270	12270	12270	12270	12270	12270	12270	12270	12270	12270	12270	12270	12270	12270	12270	12270	12270	12270	12270	12270	12270	12270	12270	12270	12270	12270	12270	12270	12270
[truncated: 23 more columns]

## Sheet: Class (%)
Group	NC	NC	NC	NC	NC	NC	NC	NC	NC	NC	NC	NC	PC	PC	PC	PC	PC	PC	PC	PC	PC	PC	PC	PC	LC	LC	LC	LC	LC	LC	LC	LC	LC	LC	LC	LC	MC	MC	MC	MC	MC	MC	MC	MC	MC	MC	MC	MC	HC
	Bacteria_BE628-01M0059	Bacteria_BE628-01M0060	Bacteria_BE628-01M0061	Bacteria_BE628-01M0062	Bacteria_BE628-01M0063	Bacteria_BE628-01M0064	Bacteria_BE628-01M0065	Bacteria_BE628-01M0066	Bacteria_BE628-01M0067	Bacteria_BE628-01M0068	Bacteria_BE628-01M0069	Bacteria_BE628-01M0070	Bacteria_BE628-01M0071	Bacteria_BE628-01M0072	Bacteria_BE628-01M0073	Bacteria_BE628-01M0074	Bacteria_BE628-01M0075	Bacteria_BE628-01M0076	Bacteria_BE628-01M0077	Bacteria_BE628-01M0078	Bacteria_BE628-01M0079	Bacteria_BE628-01M0080	Bacteria_BE628-01M0081	Bacteria_BE628-01M0082	Bacteria_BE628-01M0083	Bacteria_BE628-01M0084	Bacteria_BE628-01M0085	Bacteria_BE628-01M0086	Bacteria_BE628-01M0087	Bacteria_BE628-01M0088	Bacteria_BE628-01M0089	Bacteria_BE628-01M0090	Bacteria_BE628-01M0091	Bacteria_BE628-01M0092	Bacteria_BE628-01M0093	Bacteria_BE628-01M0094	Bacteria_BE628-01M0095	Bacteria_BE628-01M0096	Bacteria_BE628-01M0097	Bacteria_BE628-01M0098	Bacteria_BE628-01M0099	Bacteria_BE628-01M0100	Bacteria_BE628-01M0101	Bacteria_BE628-01M0102	Bacteria_BE628-01M0103	Bacteria_BE628-01M0104	Bacteria_BE628-01M0105	Bacteria_BE628-01M0106	Bacteria_BE628-01M0107
Actinomycetia	0.114099	0.195599	0.105949	0.0733496	0.122249	0.114099	0.391198	0.179299	0.179299	0.138549	0.228199	0.423798	0.114099	0.187449	0	0	0.0488998	0.0488998	0.0814996	0	0.0814996	0.105949	0.0325998	0.122249	0.114099	0.0814996	0.0977995	0.0814996	0.0977995	0.0570497	0.0977995	0.0488998	0.0651997	0.0325998	0.0977995	0.105949	0.0651997	0.0814996	0.0244499	0.0162999	0.0162999	0.0733496	0	0.0162999	0.0651997	0.0244499	0.0488998	0	0
Alphaproteobacteria	0.0651997	0	0.187449	0.0977995	0.203749	0.342298	0.855746	0	0	0.00814996	0.0325998	0.0244499	0.0244499	0.244499	0.260799	0.211899	0.0733496	0	0.122249	0.0570497	0.0162999	0.293399	0.0325998	0.0162999	0.114099	0.0244499	0.236349	0.114099	0.676447	0.122249	0.0162999	0.0570497	0.0244499	0	0.0244499	0.0162999	0.0325998	0.570497	0.399348	0.399348	0.513447	0	0.0244499	0.236349	0.0814996	0.105949	0.130399	0	0.757946
Bacilli	15.8598	11.1491	16.4548	9.42135	17.0497	3.72453	6.74002	5.64792	4.45803	14.3521	36.4792	5.46862	40.2608	7.02526	21.7685	44.3439	27.6121	38.3456	4.43358	25.9413	13.586	25.0122	14.0994	25.1671	17.1475	11.2388	28.8264	6.40587	13.9935	29.943	32.9666	30.8394	20.6764	43.2274	26.8297	15.2567	39.8207	6.08802	4.51508	6.78892	5.37897	46.0228	36.251	15.5012	9.4458	8.71231	11.1247	46.7482	10
Bacteroidia	32.2575	27.3757	30.546	39.7474	30.7742	46.3325	41.4344	39.0057	45.4768	31.6707	28.2233	38.5493	25.1671	37.9462	26.8541	25.8354	27.9055	16.251	37.7751	28.9487	19.7637	32.6406	31.2469	29.6007	28.37	29.943	22.1679	30.815	33.7245	29.0139	28.7775	32.0701	30.9535	28.0848	30.8965	32.3961	22.2086	37.4409	40.9128	29.4703	34.7433	21.8582	19.2013	28.0929	29.3073	37.8892	38.9813	19.9104	39.3643
Clostridia_258483	44.5232	54.7922	45.3627	45.4931	41.7441	42.6813	45.6072	44.7188	36.0962	43.2518	23.9364	38.7368	16.3081	48.8264	36.3814	17.9299	40.1385	13.1051	49.022	36.1043	42.2901	33.586	48.1663	34.0831	20.872	55.3382	26.4059	56.4711	22.6895	35.3138	27.2046	27.9707	40.652	21.5403	28.5738	42.9014	34.3276	51.8093	50.7172	40.0081	42.5428	26.577	37.3187	37.6447	54.295	47.8566	37.987	25.8843	42.9747
Coriobacteriia	3.36593	3.94458	2.77914	2.44499	2.33089	2.86879	1.07579	5.37897	5.74572	4.35208	5.50937	7.16381	14.7922	2.99104	5.06927	3.16218	1.52404	30.3993	2.02934	3.87123	1.52404	1.08394	2.86879	3.83863	27.3268	1.83374	19.3317	3.34963	16.2918	3.22738	3.67563	2.96659	3.42298	1.89894	2.20864	4.07498	1.90709	2.25754	1.74409	4.73513	2.91769	2.95029	3.47188	11.5648	3.05623	2.45314	3.28443	3.13773	3.16218
Dehalobacteriia	0.350448	0.244499	0.260799	0.497148	0.146699	0.342298	0.228199	0.309698	0.162999	0.0977995	0.195599	0.391198	0.130399	0.179299	0.187449	0.0162999	0.122249	0.0162999	0.301548	0.195599	0.228199	0.236349	0.220049	0.220049	0.228199	0.260799	0.146699	0.562347	0.252649	0.391198	0.236349	0.268949	0.431948	0.138549	0.317848	0.236349	0.236349	0.415648	0.651997	0.236349	0.440098	0.122249	0.114099	0.187449	0.179299	0.464548	0.513447	0.0488998	0.513447
Gammaproteobacteria	2.51019	0.228199	2.31459	1.64629	3.76528	3.25998	2.75469	3.41483	6.07172	4.56398	3.82233	6.77262	2.42869	1.46699	1.60554	6.07987	2.17604	1.61369	5.66422	4.08313	1.62999	6.75632	2.63244	6.53627	5.41157	0.358598	2.28199	1.14099	11.8663	1.20619	2.03749	0.806846	0.146699	2.33904	3.35778	1.89079	0.537897	0.513447	0.366748	10.1793	1.06764	1.53219	3.44743	4.32763	2.40424	1.25509	3.03993	1.31214	0.904645
Not_Assigned	0.374898	1.69519	0.847596	0.211899	0.643847	0.211899	0.488998	0.122249	0.285249	0.521597	0.244499	0.260799	0.0407498	0.162999	3.53708	0.179299	0.105949	0.0488998	0.162999	0.0407498	19.4458	0.0977995	0.154849	0.187449	0.244499	0.228199	0.260799	0.374898	0.130399	0.252649	0.0488998	0.0407498	0.0162999	0.0570497	0.0570497	0.0814996	0.0733496	0.0814996	0.0488998	0.0733496	0.0407498	0.114099	0.0244499	0.122249	0.0733496	0.195599	0.0651997	0.0814996	0.0488998
Peptococcia	0.0244499	0.0162999	0.0488998	0.0325998	0.0570497	0.0244499	0.0162999	0.0407498	0.0244499	0	0.00814996	0.00814996	0.0162999	0.0814996	0.0244499	0	0.0162999	0	0.0244499	0	0	0	0	0	0.0162999	0.00814996	0.00814996	0.0244499	0.0407498	0.0162999	0.0325998	0.0244499	0.0651997	0.0162999	0.00814996	0	0.0244499	0.0244499	0.0162999	0.0570497	0.0162999	0.00814996	0.0488998	0.0407498	0.0244499	0.0488998	0.0407498	0.0244499	0.0162999
Saccharimonadia	0.464548	0.244499	0.831296	0.285249	0.342298	0.0488998	0.334148	1.09209	0.880196	1.01874	0.350448	0.741646	0.0977995	0.464548	0.236349	0.0488998	0.187449	0.0570497	0.187449	0.203749	0.154849	0.138549	0.456398	0.179299	0.0651997	0.635697	0.105949	0.627547	0.0407498	0.236349	0.228199	0.521597	2.36349	0.0896496	0.342298	0.537897	0.635697	0.651997	0.513447	0.171149	0.684597	0.0407498	0.0977995	0.611247	0.513447	0.847596	0.179299	0.358598	0.179299
Verrucomicrobiae	0.0896496	0.114099	0.260799	0.0488998	2.81989	0.0488998	0.0733496	0.0896496	0.619397	0.0244499	0.969845	1.45884	0.619397	0.423798	4.07498	2.19234	0.0896496	0.114099	0.195599	0.554197	1.27954	0.0488998	0.0896496	0.0488998	0.0896496	0.0488998	0.130399	0.0325998	0.195599	0.220049	4.67808	4.38468	1.18174	2.57539	7.28606	2.50204	0.130399	0.0651997	0.0896496	7.86471	11.6381	0.700896	0	1.65444	0.554197	0.146699	4.60473	2.49389	2.07824
Total rarefied reads	100	100	100	100	100	100	100	100	100	100	100	100	100	100	100	100	100	100	100	100	100	100	100	100	100	100	100	100	100	100	100	100	100	100	100	100	100	100	100	100	100	100	100	100	100	100	100	100	100
[truncated: 23 more columns]
