# Supplementary material for: Cold-pressed extraction of perilla seed oil enriched with alpha-linolenic acid mitigates tumour progression and restores gut microbial homeostasis in the AOM/DSS mice model of colitis-associated colorectal cancer
Source: PLoS One. 2024 Dec 9;19(12):e0315172. doi: 10.1371/journal.pone.0315172 (PMC11627366; doi:10.1371/journal.pone.0315172)
Supplement: S8 Data — (ZIP) [file pone.0315172.s008.zip › 8.3 Order taxa abund.xlsx]

## Sheet: Order (reads)
Group	NC	NC	NC	NC	NC	NC	NC	NC	NC	NC	NC	NC	PC	PC	PC	PC	PC	PC	PC	PC	PC	PC	PC	PC	LC	LC	LC	LC	LC	LC	LC	LC	LC	LC	LC	LC	MC	MC	MC	MC	MC	MC	MC	MC	MC	MC	MC	MC	HC
	Bacteria_BE628-01M0059	Bacteria_BE628-01M0060	Bacteria_BE628-01M0061	Bacteria_BE628-01M0062	Bacteria_BE628-01M0063	Bacteria_BE628-01M0064	Bacteria_BE628-01M0065	Bacteria_BE628-01M0066	Bacteria_BE628-01M0067	Bacteria_BE628-01M0068	Bacteria_BE628-01M0069	Bacteria_BE628-01M0070	Bacteria_BE628-01M0071	Bacteria_BE628-01M0072	Bacteria_BE628-01M0073	Bacteria_BE628-01M0074	Bacteria_BE628-01M0075	Bacteria_BE628-01M0076	Bacteria_BE628-01M0077	Bacteria_BE628-01M0078	Bacteria_BE628-01M0079	Bacteria_BE628-01M0080	Bacteria_BE628-01M0081	Bacteria_BE628-01M0082	Bacteria_BE628-01M0083	Bacteria_BE628-01M0084	Bacteria_BE628-01M0085	Bacteria_BE628-01M0086	Bacteria_BE628-01M0087	Bacteria_BE628-01M0088	Bacteria_BE628-01M0089	Bacteria_BE628-01M0090	Bacteria_BE628-01M0091	Bacteria_BE628-01M0092	Bacteria_BE628-01M0093	Bacteria_BE628-01M0094	Bacteria_BE628-01M0095	Bacteria_BE628-01M0096	Bacteria_BE628-01M0097	Bacteria_BE628-01M0098	Bacteria_BE628-01M0099	Bacteria_BE628-01M0100	Bacteria_BE628-01M0101	Bacteria_BE628-01M0102	Bacteria_BE628-01M0103	Bacteria_BE628-01M0104	Bacteria_BE628-01M0105	Bacteria_BE628-01M0106	Bacteria_BE628-01M0107
Actinomycetales	1	1	0	0	2	6	21	7	4	6	17	15	3	7	0	0	0	2	0	0	4	2	0	9	7	10	1	2	4	6	8	6	8	4	12	13	8	10	3	2	2	0	0	2	8	3	6	0	0
Bacteroidales	3958	3359	3748	4877	3776	5685	5084	4786	5580	3886	3463	4730	3088	4656	3295	3170	3424	1994	4635	3552	2425	4005	3834	3632	3481	3674	2720	3781	4138	3560	3531	3935	3798	3446	3791	3975	2725	4594	5020	3616	4263	2682	2356	3447	3596	4649	4783	2443	4830
Burkholderiales_595427	294	23	273	195	455	392	338	417	745	558	469	831	298	179	197	745	264	190	685	494	159	820	312	789	653	35	251	134	1437	132	244	99	18	287	412	232	66	63	45	1249	131	186	423	531	291	154	373	160	111
Christensenellales	149	66	86	135	182	279	519	47	25	125	16	22	9	98	221	387	99	14	146	77	112	142	119	9	58	56	38	135	86	44	132	18	10	1	14	9	19	302	115	237	182	3	5	36	60	199	85	7	152
Clostridiales	20	51	38	0	10	2	78	17	43	15	70	28	3	3	0	0	12	8	46	5	29	43	25	31	14	22	29	0	8	0	7	0	8	9	24	0	12	0	2	0	9	0	0	0	9	32	8	0	0
Coriobacteriales	413	484	341	300	286	352	132	660	705	534	676	879	1815	367	622	388	187	3730	249	475	187	133	352	471	3353	225	2372	411	1999	396	451	364	420	233	271	500	234	277	214	581	358	362	426	1419	375	301	403	385	388
Dehalobacteriales	43	30	32	61	18	42	28	38	20	12	24	48	16	22	23	2	15	2	37	24	28	29	27	27	28	32	18	69	31	48	29	33	53	17	39	29	29	51	80	29	54	15	14	23	22	57	63	6	63
Enterobacterales_A_737866	0	1	0	0	0	0	0	2	0	1	0	0	0	1	0	1	0	1	0	7	41	1	1	0	0	0	2	1	1	0	1	0	0	0	0	0	0	0	0	0	0	2	0	0	4	0	0	1	0
Erysipelotrichales	39	43	95	42	34	99	116	46	25	21	2097	146	25	37	22	15	20	5	176	205	78	344	43	1906	1528	64	1979	24	925	71	63	117	56	50	78	91	36	15	97	57	156	3	9	27	30	14	29	34	197
Haloplasmatales_A	1065	47	449	37	826	27	32	14	23	8	7	19	303	630	203	107	279	1	15	39	133	185	13	7	272	39	458	199	510	169	54	76	25	102	482	467	357	18	37	355	182	200	805	885	406	34	372	351	240
Lachnospirales	4005	4892	3975	3804	3711	3723	3163	4023	3227	3809	2192	3588	1618	4400	3293	1386	3771	1235	4013	3233	3718	3047	4287	3276	1996	5167	2506	5376	1858	3180	2401	2478	4038	2104	2728	4272	3391	4339	4110	3277	3785	2609	3696	3344	4896	4138	3329	2569	3846
Lactobacillales	842	1278	1475	1077	1232	331	679	633	499	1732	2372	506	4612	195	2446	5319	3089	4699	353	2939	1456	2540	1674	1175	304	1276	1100	563	282	3434	3928	3591	2456	5152	2732	1314	4493	714	420	421	322	5444	3634	990	723	1021	964	5351	790
Mycobacteriales	13	23	13	9	13	8	27	15	18	11	11	37	11	16	0	0	6	4	10	0	6	11	4	6	7	0	11	8	8	1	4	0	0	0	0	0	0	0	0	0	0	9	0	0	0	0	0	0	0
Not_Assigned	59	218	106	34	80	29	63	20	39	66	31	34	7	21	434	23	16	6	28	14	2396	12	24	26	30	34	36	56	22	39	6	15	5	10	11	20	12	11	10	11	8	19	3	19	17	29	8	16	7
Oscillospirales	1253	1663	1415	1605	1203	1193	1806	1316	1026	1264	544	983	351	1456	934	413	1009	348	1741	1058	1237	870	1428	788	489	1471	653	1376	816	1066	790	895	885	512	721	922	763	1661	1927	1323	1191	642	772	1175	1631	1392	1114	562	1253
Peptococcales	3	2	6	4	7	3	2	5	3	0	1	1	2	10	3	0	2	0	3	0	0	0	0	0	2	1	1	3	5	2	4	3	8	2	1	0	3	3	2	7	2	1	6	5	3	6	5	3	2
Peptostreptococcales	23	41	48	27	14	37	18	72	81	80	89	113	17	23	9	13	23	3	50	48	82	19	44	64	4	60	10	31	10	33	8	21	35	11	15	44	24	50	53	65	41	2	106	52	58	101	114	31	19
Pseudomonadales_650611	14	4	11	7	7	8	0	0	0	1	0	0	0	0	0	0	3	7	10	0	0	8	10	13	11	9	27	5	18	16	5	0	0	0	0	0	0	0	0	0	0	0	0	0	0	0	0	0	0
RF32	8	0	23	12	25	42	105	0	0	1	4	3	3	30	32	26	9	0	15	7	2	36	4	2	14	3	29	14	83	15	2	7	3	0	3	2	4	70	49	49	63	0	3	29	10	13	16	0	93
Saccharimonadales	57	30	102	35	42	6	41	134	108	125	43	91	12	57	29	6	23	7	23	25	19	17	56	22	8	78	13	77	5	29	28	64	290	11	42	66	78	80	63	21	84	5	12	75	63	104	22	44	22
TANB77	0	0	2	3	1	0	5	0	11	7	6	6	1	10	7	0	8	0	3	0	0	0	0	7	0	8	0	1	0	2	0	6	9	3	0	6	0	4	10	4	7	0	0	2	0	2	8	1	2
UBA1381	0	0	0	0	0	0	4	7	12	5	19	11	0	0	0	0	0	0	8	0	1	0	2	4	0	0	0	0	0	0	0	4	0	0	0	1	0	0	2	1	2	0	0	6	0	3	3	0	0
Verrucomicrobiales	11	14	32	6	346	6	9	11	76	3	119	179	76	52	500	269	11	14	24	68	157	6	11	6	11	6	16	4	24	27	574	538	145	316	894	307	16	8	11	965	1428	86	0	203	68	18	565	306	255
Total rarefied reads	12270	12270	12270	12270	12270	12270	12270	12270	12270	12270	12270	12270	12270	12270	12270	12270	12270	12270	12270	12270	12270	12270	12270	12270	12270	12270	12270	12270	12270	12270	12270	12270	12270	12270	12270	12270	12270	12270	12270	12270	12270	12270	12270	12270	12270	12270	12270	12270	12270
[truncated: 23 more columns]

## Sheet: Order (%)
Group	NC	NC	NC	NC	NC	NC	NC	NC	NC	NC	NC	NC	PC	PC	PC	PC	PC	PC	PC	PC	PC	PC	PC	PC	LC	LC	LC	LC	LC	LC	LC	LC	LC	LC	LC	LC	MC	MC	MC	MC	MC	MC	MC	MC	MC	MC	MC	MC	HC
	Bacteria_BE628-01M0059	Bacteria_BE628-01M0060	Bacteria_BE628-01M0061	Bacteria_BE628-01M0062	Bacteria_BE628-01M0063	Bacteria_BE628-01M0064	Bacteria_BE628-01M0065	Bacteria_BE628-01M0066	Bacteria_BE628-01M0067	Bacteria_BE628-01M0068	Bacteria_BE628-01M0069	Bacteria_BE628-01M0070	Bacteria_BE628-01M0071	Bacteria_BE628-01M0072	Bacteria_BE628-01M0073	Bacteria_BE628-01M0074	Bacteria_BE628-01M0075	Bacteria_BE628-01M0076	Bacteria_BE628-01M0077	Bacteria_BE628-01M0078	Bacteria_BE628-01M0079	Bacteria_BE628-01M0080	Bacteria_BE628-01M0081	Bacteria_BE628-01M0082	Bacteria_BE628-01M0083	Bacteria_BE628-01M0084	Bacteria_BE628-01M0085	Bacteria_BE628-01M0086	Bacteria_BE628-01M0087	Bacteria_BE628-01M0088	Bacteria_BE628-01M0089	Bacteria_BE628-01M0090	Bacteria_BE628-01M0091	Bacteria_BE628-01M0092	Bacteria_BE628-01M0093	Bacteria_BE628-01M0094	Bacteria_BE628-01M0095	Bacteria_BE628-01M0096	Bacteria_BE628-01M0097	Bacteria_BE628-01M0098	Bacteria_BE628-01M0099	Bacteria_BE628-01M0100	Bacteria_BE628-01M0101	Bacteria_BE628-01M0102	Bacteria_BE628-01M0103	Bacteria_BE628-01M0104	Bacteria_BE628-01M0105	Bacteria_BE628-01M0106	Bacteria_BE628-01M0107
Actinomycetales	0.00814996	0.00814996	0	0	0.0162999	0.0488998	0.171149	0.0570497	0.0325998	0.0488998	0.138549	0.122249	0.0244499	0.0570497	0	0	0	0.0162999	0	0	0.0325998	0.0162999	0	0.0733496	0.0570497	0.0814996	0.00814996	0.0162999	0.0325998	0.0488998	0.0651997	0.0488998	0.0651997	0.0325998	0.0977995	0.105949	0.0651997	0.0814996	0.0244499	0.0162999	0.0162999	0	0	0.0162999	0.0651997	0.0244499	0.0488998	0	0
Bacteroidales	32.2575	27.3757	30.546	39.7474	30.7742	46.3325	41.4344	39.0057	45.4768	31.6707	28.2233	38.5493	25.1671	37.9462	26.8541	25.8354	27.9055	16.251	37.7751	28.9487	19.7637	32.6406	31.2469	29.6007	28.37	29.943	22.1679	30.815	33.7245	29.0139	28.7775	32.0701	30.9535	28.0848	30.8965	32.3961	22.2086	37.4409	40.9128	29.4703	34.7433	21.8582	19.2013	28.0929	29.3073	37.8892	38.9813	19.9104	39.3643
Burkholderiales_595427	2.39609	0.187449	2.22494	1.58924	3.70823	3.19478	2.75469	3.39853	6.07172	4.54768	3.82233	6.77262	2.42869	1.45884	1.60554	6.07172	2.15159	1.54849	5.58272	4.02608	1.29584	6.68297	2.54279	6.43032	5.32192	0.285249	2.04564	1.09209	11.7115	1.07579	1.98859	0.806846	0.146699	2.33904	3.35778	1.89079	0.537897	0.513447	0.366748	10.1793	1.06764	1.51589	3.44743	4.32763	2.37164	1.25509	3.03993	1.30399	0.904645
Christensenellales	1.21434	0.537897	0.700896	1.10024	1.48329	2.27384	4.22983	0.383048	0.203749	1.01874	0.130399	0.179299	0.0733496	0.798696	1.80114	3.15403	0.806846	0.114099	1.18989	0.627547	0.912795	1.15729	0.969845	0.0733496	0.472698	0.456398	0.309698	1.10024	0.700896	0.358598	1.07579	0.146699	0.0814996	0.00814996	0.114099	0.0733496	0.154849	2.46129	0.937245	1.93154	1.48329	0.0244499	0.0407498	0.293399	0.488998	1.62184	0.692747	0.0570497	1.23879
Clostridiales	0.162999	0.415648	0.309698	0	0.0814996	0.0162999	0.635697	0.138549	0.350448	0.122249	0.570497	0.228199	0.0244499	0.0244499	0	0	0.0977995	0.0651997	0.374898	0.0407498	0.236349	0.350448	0.203749	0.252649	0.114099	0.179299	0.236349	0	0.0651997	0	0.0570497	0	0.0651997	0.0733496	0.195599	0	0.0977995	0	0.0162999	0	0.0733496	0	0	0	0.0733496	0.260799	0.0651997	0	0
Coriobacteriales	3.36593	3.94458	2.77914	2.44499	2.33089	2.86879	1.07579	5.37897	5.74572	4.35208	5.50937	7.16381	14.7922	2.99104	5.06927	3.16218	1.52404	30.3993	2.02934	3.87123	1.52404	1.08394	2.86879	3.83863	27.3268	1.83374	19.3317	3.34963	16.2918	3.22738	3.67563	2.96659	3.42298	1.89894	2.20864	4.07498	1.90709	2.25754	1.74409	4.73513	2.91769	2.95029	3.47188	11.5648	3.05623	2.45314	3.28443	3.13773	3.16218
Dehalobacteriales	0.350448	0.244499	0.260799	0.497148	0.146699	0.342298	0.228199	0.309698	0.162999	0.0977995	0.195599	0.391198	0.130399	0.179299	0.187449	0.0162999	0.122249	0.0162999	0.301548	0.195599	0.228199	0.236349	0.220049	0.220049	0.228199	0.260799	0.146699	0.562347	0.252649	0.391198	0.236349	0.268949	0.431948	0.138549	0.317848	0.236349	0.236349	0.415648	0.651997	0.236349	0.440098	0.122249	0.114099	0.187449	0.179299	0.464548	0.513447	0.0488998	0.513447
Enterobacterales_A_737866	0	0.00814996	0	0	0	0	0	0.0162999	0	0.00814996	0	0	0	0.00814996	0	0.00814996	0	0.00814996	0	0.0570497	0.334148	0.00814996	0.00814996	0	0	0	0.0162999	0.00814996	0.00814996	0	0.00814996	0	0	0	0	0	0	0	0	0	0	0.0162999	0	0	0.0325998	0	0	0.00814996	0
Erysipelotrichales	0.317848	0.350448	0.774246	0.342298	0.277099	0.806846	0.945395	0.374898	0.203749	0.171149	17.0905	1.18989	0.203749	0.301548	0.179299	0.122249	0.162999	0.0407498	1.43439	1.67074	0.635697	2.80359	0.350448	15.5338	12.4531	0.521597	16.1288	0.195599	7.53871	0.578647	0.513447	0.953545	0.456398	0.407498	0.635697	0.741646	0.293399	0.122249	0.790546	0.464548	1.27139	0.0244499	0.0733496	0.220049	0.244499	0.114099	0.236349	0.277099	1.60554
Haloplasmatales_A	8.67971	0.383048	3.65933	0.301548	6.73187	0.220049	0.260799	0.114099	0.187449	0.0651997	0.0570497	0.154849	2.46944	5.13447	1.65444	0.872046	2.27384	0.00814996	0.122249	0.317848	1.08394	1.50774	0.105949	0.0570497	2.21679	0.317848	3.73268	1.62184	4.15648	1.37734	0.440098	0.619397	0.203749	0.831296	3.92828	3.80603	2.90954	0.146699	0.301548	2.89324	1.48329	1.62999	6.56072	7.21271	3.30888	0.277099	3.03178	2.86064	1.95599
Lachnospirales	32.6406	39.8696	32.3961	31.0024	30.2445	30.3423	25.7783	32.7873	26.2999	31.0432	17.8647	29.2421	13.1866	35.8598	26.8378	11.2958	30.7335	10.0652	32.7058	26.3488	30.3015	24.8329	34.9389	26.6993	16.2673	42.1108	20.4238	43.8142	15.1426	25.9169	19.5681	20.1956	32.9095	17.1475	22.2331	34.8166	27.6365	35.3627	33.4963	26.7074	30.8476	21.2632	30.1222	27.2535	39.9022	33.7245	27.1312	20.9372	31.3447
Lactobacillales	6.86227	10.4156	12.0212	8.77751	10.0407	2.69764	5.53382	5.15892	4.06683	14.1157	19.3317	4.12388	37.5876	1.58924	19.9348	43.3496	25.1752	38.2967	2.87694	23.9527	11.8663	20.7009	13.643	9.5762	2.47759	10.3993	8.96496	4.58843	2.29829	27.987	32.013	29.2665	20.0163	41.9886	22.2657	10.709	36.6178	5.81907	3.42298	3.43113	2.62429	44.3684	29.617	8.06846	5.89242	8.32111	7.85656	43.6104	6.43847
Mycobacteriales	0.105949	0.187449	0.105949	0.0733496	0.105949	0.0651997	0.220049	0.122249	0.146699	0.0896496	0.0896496	0.301548	0.0896496	0.130399	0	0	0.0488998	0.0325998	0.0814996	0	0.0488998	0.0896496	0.0325998	0.0488998	0.0570497	0	0.0896496	0.0651997	0.0651997	0.00814996	0.0325998	0	0	0	0	0	0	0	0	0	0	0.0733496	0	0	0	0	0	0	0
Not_Assigned	0.480848	1.77669	0.863896	0.277099	0.651997	0.236349	0.513447	0.162999	0.317848	0.537897	0.252649	0.277099	0.0570497	0.171149	3.53708	0.187449	0.130399	0.0488998	0.228199	0.114099	19.5273	0.0977995	0.195599	0.211899	0.244499	0.277099	0.293399	0.456398	0.179299	0.317848	0.0488998	0.122249	0.0407498	0.0814996	0.0896496	0.162999	0.0977995	0.0896496	0.0814996	0.0896496	0.0651997	0.154849	0.0244499	0.154849	0.138549	0.236349	0.0651997	0.130399	0.0570497
Oscillospirales	10.2119	13.5534	11.5322	13.0807	9.8044	9.7229	14.7188	10.7253	8.36186	10.3015	4.43358	8.01141	2.86064	11.8663	7.61206	3.36593	8.22331	2.83619	14.1891	8.62266	10.0815	7.09046	11.6381	6.42217	3.98533	11.9886	5.32192	11.2143	6.65037	8.68786	6.43847	7.29421	7.21271	4.17278	5.87612	7.51426	6.21842	13.5371	15.705	10.7824	9.7066	5.23227	6.29177	9.5762	13.2926	11.3447	9.07905	4.58028	10.2119
Peptococcales	0.0244499	0.0162999	0.0488998	0.0325998	0.0570497	0.0244499	0.0162999	0.0407498	0.0244499	0	0.00814996	0.00814996	0.0162999	0.0814996	0.0244499	0	0.0162999	0	0.0244499	0	0	0	0	0	0.0162999	0.00814996	0.00814996	0.0244499	0.0407498	0.0162999	0.0325998	0.0244499	0.0651997	0.0162999	0.00814996	0	0.0244499	0.0244499	0.0162999	0.0570497	0.0162999	0.00814996	0.0488998	0.0407498	0.0244499	0.0488998	0.0407498	0.0244499	0.0162999
Peptostreptococcales	0.187449	0.334148	0.391198	0.220049	0.114099	0.301548	0.146699	0.586797	0.660147	0.651997	0.725346	0.920945	0.138549	0.187449	0.0733496	0.105949	0.187449	0.0244499	0.407498	0.391198	0.668297	0.154849	0.358598	0.521597	0.0325998	0.488998	0.0814996	0.252649	0.0814996	0.268949	0.0651997	0.171149	0.285249	0.0896496	0.122249	0.358598	0.195599	0.407498	0.431948	0.529747	0.334148	0.0162999	0.863896	0.423798	0.472698	0.823146	0.929095	0.252649	0.154849
Pseudomonadales_650611	0.114099	0.0325998	0.0896496	0.0570497	0.0570497	0.0651997	0	0	0	0.00814996	0	0	0	0	0	0	0.0244499	0.0570497	0.0814996	0	0	0.0651997	0.0814996	0.105949	0.0896496	0.0733496	0.220049	0.0407498	0.146699	0.130399	0.0407498	0	0	0	0	0	0	0	0	0	0	0	0	0	0	0	0	0	0
RF32	0.0651997	0	0.187449	0.0977995	0.203749	0.342298	0.855746	0	0	0.00814996	0.0325998	0.0244499	0.0244499	0.244499	0.260799	0.211899	0.0733496	0	0.122249	0.0570497	0.0162999	0.293399	0.0325998	0.0162999	0.114099	0.0244499	0.236349	0.114099	0.676447	0.122249	0.0162999	0.0570497	0.0244499	0	0.0244499	0.0162999	0.0325998	0.570497	0.399348	0.399348	0.513447	0	0.0244499	0.236349	0.0814996	0.105949	0.130399	0	0.757946
Saccharimonadales	0.464548	0.244499	0.831296	0.285249	0.342298	0.0488998	0.334148	1.09209	0.880196	1.01874	0.350448	0.741646	0.0977995	0.464548	0.236349	0.0488998	0.187449	0.0570497	0.187449	0.203749	0.154849	0.138549	0.456398	0.179299	0.0651997	0.635697	0.105949	0.627547	0.0407498	0.236349	0.228199	0.521597	2.36349	0.0896496	0.342298	0.537897	0.635697	0.651997	0.513447	0.171149	0.684597	0.0407498	0.0977995	0.611247	0.513447	0.847596	0.179299	0.358598	0.179299
TANB77	0	0	0.0162999	0.0244499	0.00814996	0	0.0407498	0	0.0896496	0.0570497	0.0488998	0.0488998	0.00814996	0.0814996	0.0570497	0	0.0651997	0	0.0244499	0	0	0	0	0.0570497	0	0.0651997	0	0.00814996	0	0.0162999	0	0.0488998	0.0733496	0.0244499	0	0.0488998	0	0.0325998	0.0814996	0.0325998	0.0570497	0	0	0.0162999	0	0.0162999	0.0651997	0.00814996	0.0162999
UBA1381	0	0	0	0	0	0	0.0325998	0.0570497	0.0977995	0.0407498	0.154849	0.0896496	0	0	0	0	0	0	0.0651997	0	0.00814996	0	0.0162999	0.0325998	0	0	0	0	0	0	0	0.0325998	0	0	0	0.00814996	0	0	0.0162999	0.00814996	0.0162999	0	0	0.0488998	0	0.0244499	0.0244499	0	0
Verrucomicrobiales	0.0896496	0.114099	0.260799	0.0488998	2.81989	0.0488998	0.0733496	0.0896496	0.619397	0.0244499	0.969845	1.45884	0.619397	0.423798	4.07498	2.19234	0.0896496	0.114099	0.195599	0.554197	1.27954	0.0488998	0.0896496	0.0488998	0.0896496	0.0488998	0.130399	0.0325998	0.195599	0.220049	4.67808	4.38468	1.18174	2.57539	7.28606	2.50204	0.130399	0.0651997	0.0896496	7.86471	11.6381	0.700896	0	1.65444	0.554197	0.146699	4.60473	2.49389	2.07824
Total rarefied reads	100	100	100	100	100	100	100	100	100	100	100	100	100	100	100	100	100	100	100	100	100	100	100	100	100	100	100	100	100	100	100	100	100	100	100	100	100	100	100	100	100	100	100	100	100	100	100	100	100
[truncated: 23 more columns]
