# Supplementary material for: Cold-pressed extraction of perilla seed oil enriched with alpha-linolenic acid mitigates tumour progression and restores gut microbial homeostasis in the AOM/DSS mice model of colitis-associated colorectal cancer
Source: PLoS One. 2024 Dec 9;19(12):e0315172. doi: 10.1371/journal.pone.0315172 (PMC11627366; doi:10.1371/journal.pone.0315172)
Supplement: S8 Data — (ZIP) [file pone.0315172.s008.zip › 8.4 Family taxa abund.xlsx]

## Sheet: Family (reads)
Group	NC	NC	NC	NC	NC	NC	NC	NC	NC	NC	NC	NC	PC	PC	PC	PC	PC	PC	PC	PC	PC	PC	PC	PC	LC	LC	LC	LC	LC	LC	LC	LC	LC	LC	LC	LC	MC	MC	MC	MC	MC	MC	MC	MC	MC	MC	MC	MC	HC
	Bacteria_BE628-01M0059	Bacteria_BE628-01M0060	Bacteria_BE628-01M0061	Bacteria_BE628-01M0062	Bacteria_BE628-01M0063	Bacteria_BE628-01M0064	Bacteria_BE628-01M0065	Bacteria_BE628-01M0066	Bacteria_BE628-01M0067	Bacteria_BE628-01M0068	Bacteria_BE628-01M0069	Bacteria_BE628-01M0070	Bacteria_BE628-01M0071	Bacteria_BE628-01M0072	Bacteria_BE628-01M0073	Bacteria_BE628-01M0074	Bacteria_BE628-01M0075	Bacteria_BE628-01M0076	Bacteria_BE628-01M0077	Bacteria_BE628-01M0078	Bacteria_BE628-01M0079	Bacteria_BE628-01M0080	Bacteria_BE628-01M0081	Bacteria_BE628-01M0082	Bacteria_BE628-01M0083	Bacteria_BE628-01M0084	Bacteria_BE628-01M0085	Bacteria_BE628-01M0086	Bacteria_BE628-01M0087	Bacteria_BE628-01M0088	Bacteria_BE628-01M0089	Bacteria_BE628-01M0090	Bacteria_BE628-01M0091	Bacteria_BE628-01M0092	Bacteria_BE628-01M0093	Bacteria_BE628-01M0094	Bacteria_BE628-01M0095	Bacteria_BE628-01M0096	Bacteria_BE628-01M0097	Bacteria_BE628-01M0098	Bacteria_BE628-01M0099	Bacteria_BE628-01M0100	Bacteria_BE628-01M0101	Bacteria_BE628-01M0102	Bacteria_BE628-01M0103	Bacteria_BE628-01M0104	Bacteria_BE628-01M0105	Bacteria_BE628-01M0106	Bacteria_BE628-01M0107
Acutalibacteraceae	71	67	275	174	68	83	17	45	13	21	116	119	24	190	21	15	16	9	98	6	17	10	12	18	22	62	13	55	101	133	21	136	48	16	75	181	76	110	353	251	29	43	187	336	311	151	213	61	199
Akkermansiaceae	11	14	32	6	346	6	9	11	76	3	119	179	76	52	500	269	11	14	24	68	157	6	11	6	11	6	16	4	24	27	574	538	145	316	894	307	16	8	11	965	1428	86	0	203	68	18	565	306	255
Anaerotignaceae	73	60	53	85	50	31	114	58	49	58	22	59	59	37	79	23	58	103	89	71	34	52	41	52	32	57	48	60	67	40	62	34	22	136	44	45	55	79	82	51	35	38	63	37	23	48	39	30	43
Anaerovoracaceae	23	41	48	27	14	37	18	71	81	80	89	113	17	22	9	13	23	3	50	48	31	18	44	64	4	35	10	29	10	32	8	21	35	11	15	44	24	50	53	65	41	2	33	52	56	101	109	30	17
Atopobiaceae	10	16	2	4	13	4	15	5	3	10	148	22	1721	24	505	321	15	3691	13	70	0	8	12	13	3291	30	2326	10	1848	48	8	0	18	1	14	1	1	0	2	0	7	9	25	1174	6	0	0	46	0
Bacteroidaceae	1370	663	1136	2265	866	3973	886	682	499	508	190	1471	542	2267	1833	1274	589	78	576	512	217	284	232	416	1602	773	676	1431	2583	2110	489	1172	1030	484	333	1122	811	2035	3018	1648	1598	174	437	1195	1280	2420	3051	602	2842
Bifidobacteriaceae	1	1	0	0	2	6	21	7	4	6	17	15	3	7	0	0	0	2	0	0	4	2	0	9	7	10	1	2	4	6	8	6	8	4	12	13	8	10	3	2	2	0	0	2	8	3	6	0	0
Borkfalkiaceae	143	63	76	113	163	263	291	42	19	98	16	11	7	87	174	373	81	11	117	67	77	88	95	8	29	49	27	104	75	25	119	17	3	0	14	8	14	252	100	220	152	3	5	33	60	122	54	3	136
Burkholderiaceae_A_595427	294	23	273	195	455	392	338	417	745	558	469	831	298	179	197	745	264	190	685	494	159	820	312	789	653	35	251	134	1437	132	244	99	18	287	412	232	66	63	45	1249	131	186	423	531	291	154	373	160	111
Butyricicoccaceae	55	69	33	120	53	56	218	91	119	153	36	135	47	25	31	49	85	51	191	198	120	156	187	141	8	33	27	24	44	53	86	41	41	68	39	24	33	81	57	31	37	78	16	42	31	19	118	64	65
CAG_239	8	0	23	12	25	42	105	0	0	1	4	3	3	30	32	26	9	0	15	7	2	36	4	2	14	3	29	14	83	15	2	7	3	0	3	2	4	70	49	49	63	0	3	29	10	13	16	0	93
CAG_314	0	0	0	1	0	0	159	3	6	20	0	4	2	1	17	0	9	3	17	10	17	43	2	1	21	1	7	21	4	18	13	0	7	1	0	0	0	28	12	0	28	0	0	0	0	61	22	0	0
CAG_508	0	0	2	3	1	0	5	0	11	7	6	6	1	10	7	0	8	0	3	0	0	0	0	7	0	8	0	1	0	2	0	6	9	3	0	6	0	4	10	4	7	0	0	2	0	2	8	1	2
CAG_552	1	0	4	0	1	3	6	0	0	0	0	0	0	2	0	4	2	0	0	0	5	0	7	0	1	0	1	4	2	0	0	0	0	0	0	0	0	3	0	7	0	0	0	2	0	9	5	3	0
CAG_917	0	0	0	3	3	0	20	2	0	1	0	0	0	0	0	0	0	0	4	0	5	4	2	0	5	0	0	0	2	0	0	0	0	0	0	0	0	3	1	0	1	0	0	0	0	2	0	0	12
Christensenellaceae	0	0	0	0	0	1	0	0	0	0	0	1	0	0	0	0	0	0	0	0	0	0	3	0	0	0	0	0	0	0	0	0	0	0	0	0	0	0	0	1	0	0	0	0	0	0	1	1	0
Clostridiaceae_222000	20	51	38	0	10	2	78	17	43	15	70	28	3	3	0	0	12	8	46	5	29	43	25	31	14	22	29	0	8	0	7	0	8	9	24	0	12	0	2	0	9	0	0	0	9	32	8	0	0
Coprobacillaceae	0	5	15	10	1	77	3	3	0	1	16	104	16	12	22	15	6	2	2	0	52	0	0	7	20	51	31	5	9	32	3	101	36	45	54	68	28	12	82	41	145	3	9	20	22	7	11	27	197
Dehalobacteriaceae	43	30	32	61	18	42	28	38	20	12	24	48	16	22	23	2	15	2	37	24	28	29	27	27	28	32	18	69	31	48	29	33	53	17	39	29	29	51	80	29	54	15	14	23	22	57	63	6	63
Eggerthellaceae	403	468	339	296	273	348	107	642	682	515	501	850	94	343	117	67	172	39	227	400	187	123	333	455	62	195	46	394	151	348	443	360	400	232	256	491	233	274	206	581	351	353	401	244	367	301	403	333	388
Enterobacteriaceae_A	0	1	0	0	0	0	0	2	0	1	0	0	0	1	0	1	0	1	0	7	41	1	1	0	0	0	2	1	1	0	1	0	0	0	0	0	0	0	0	0	0	2	0	0	4	0	0	1	0
Enterococcaceae	0	0	6	0	0	0	0	0	0	0	0	0	0	0	0	0	6	31	0	0	12	0	0	0	0	10	0	0	0	4	19	4	6	2	6	9	3	7	0	0	0	0	0	0	0	0	0	0	0
Erysipelotrichaceae	39	38	80	32	33	22	113	43	25	20	2081	42	9	25	0	0	14	3	174	205	26	344	43	1899	1508	13	1948	19	916	39	60	16	20	5	24	23	8	3	15	16	11	0	0	7	8	7	18	7	0
Lachnospiraceae	3932	4832	3922	3719	3661	3692	3049	3965	3178	3751	2170	3529	1559	4363	3214	1363	3713	1132	3924	3162	3684	2995	4246	3224	1964	5110	2458	5316	1791	3140	2339	2444	4016	1968	2684	4227	3336	4260	4028	3226	3750	2571	3633	3307	4873	4090	3290	2539	3803
Lactobacillaceae	832	1236	1432	1050	1223	298	679	630	490	1726	2364	503	4605	180	2446	5319	3076	4668	353	2939	1444	2540	1674	1169	298	1221	1093	546	282	3422	3898	3555	2415	5135	2714	1274	4477	668	375	367	290	5444	3625	978	696	1006	934	5343	757
Micromonosporaceae	13	23	13	9	13	8	27	15	18	11	11	37	11	16	0	0	6	4	10	0	6	11	4	6	7	0	11	8	8	1	4	0	0	0	0	0	0	0	0	0	0	9	0	0	0	0	0	0	0
Muribaculaceae	2393	2553	2322	2360	2706	1646	3858	3799	4819	3099	3162	3100	2491	2184	1353	1775	2680	1893	3903	2960	2067	3526	3465	3109	1828	2692	1940	2180	1513	1357	2960	2535	2466	2910	3389	2668	1742	2283	1665	1869	2405	2472	1834	2110	2081	1917	1616	1777	1807
Nanosyncoccaceae	57	30	102	35	42	6	41	134	108	125	43	91	12	57	29	6	23	7	23	25	19	17	56	22	8	78	13	77	5	29	28	64	290	11	42	66	78	80	63	21	84	5	12	75	63	104	22	44	22
Not_Assigned	67	231	116	53	99	45	121	33	59	83	58	47	12	36	464	33	32	10	46	19	2404	23	45	29	32	40	40	75	27	42	13	21	8	14	15	33	17	35	25	24	9	19	3	23	20	39	14	23	19
Oscillospiraceae_88309	896	1174	815	1022	813	844	1152	737	467	624	142	446	194	1006	672	290	667	211	1068	636	698	473	725	392	311	1141	429	985	503	643	459	575	539	269	459	493	485	1121	1185	718	833	366	365	543	918	950	558	263	703
Peptococcaceae_369362	3	2	6	4	7	3	2	5	3	0	1	1	2	10	3	0	2	0	3	0	0	0	0	0	2	1	1	3	5	2	4	3	8	2	1	0	3	3	2	7	2	1	6	5	3	6	5	3	2
Peptostreptococcaceae_256921	0	0	0	0	0	0	0	1	0	0	0	0	0	1	0	0	0	0	0	0	51	1	0	0	0	25	0	2	0	1	0	0	0	0	0	0	0	0	0	0	0	0	73	0	2	0	5	1	2
Pseudomonadaceae	14	4	11	7	7	8	0	0	0	1	0	0	0	0	0	0	3	7	10	0	0	8	10	13	11	9	27	5	18	16	5	0	0	0	0	0	0	0	0	0	0	0	0	0	0	0	0	0	0
Rikenellaceae	195	143	290	252	204	66	340	305	262	279	111	159	55	205	109	121	155	23	156	80	141	195	137	107	51	209	104	170	42	93	82	228	302	52	69	185	172	276	337	99	260	36	85	142	235	312	116	64	181
Ruminococcaceae	191	309	249	265	249	202	398	422	396	428	222	257	54	168	145	46	195	57	352	180	374	223	486	202	136	193	149	263	140	212	198	94	190	133	132	148	144	336	307	238	257	100	125	177	246	209	186	133	245
Streptococcaceae	10	42	37	27	9	33	0	3	9	6	8	3	7	15	0	0	7	0	0	0	0	0	0	6	6	45	7	17	0	8	11	32	35	15	12	31	13	39	45	54	32	0	9	12	27	15	30	8	33
Turicibacteraceae	1065	47	449	37	826	27	32	14	23	8	7	19	303	630	203	107	279	1	15	39	133	185	13	7	272	39	458	199	510	169	54	76	25	102	482	467	357	18	37	355	182	200	805	885	406	34	372	351	240
UBA1381	0	0	0	0	0	0	4	7	12	5	19	11	0	0	0	0	0	0	8	0	1	0	2	4	0	0	0	0	0	0	0	4	0	0	0	1	0	0	2	1	2	0	0	6	0	3	3	0	0
UBA644	37	34	39	23	16	4	16	21	31	36	28	26	27	60	65	13	37	16	31	38	28	6	14	35	12	42	34	43	26	23	19	48	66	22	13	72	25	8	18	81	35	55	79	75	124	58	36	40	33
Total rarefied reads	12270	12270	12270	12270	12270	12270	12270	12270	12270	12270	12270	12270	12270	12270	12270	12270	12270	12270	12270	12270	12270	12270	12270	12270	12270	12270	12270	12270	12270	12270	12270	12270	12270	12270	12270	12270	12270	12270	12270	12270	12270	12270	12270	12270	12270	12270	12270	12270	12270
[truncated: 23 more columns]

## Sheet: Family (%)
Group	NC	NC	NC	NC	NC	NC	NC	NC	NC	NC	NC	NC	PC	PC	PC	PC	PC	PC	PC	PC	PC	PC	PC	PC	LC	LC	LC	LC	LC	LC	LC	LC	LC	LC	LC	LC	MC	MC	MC	MC	MC	MC	MC	MC	MC	MC	MC	MC	HC
	Bacteria_BE628-01M0059	Bacteria_BE628-01M0060	Bacteria_BE628-01M0061	Bacteria_BE628-01M0062	Bacteria_BE628-01M0063	Bacteria_BE628-01M0064	Bacteria_BE628-01M0065	Bacteria_BE628-01M0066	Bacteria_BE628-01M0067	Bacteria_BE628-01M0068	Bacteria_BE628-01M0069	Bacteria_BE628-01M0070	Bacteria_BE628-01M0071	Bacteria_BE628-01M0072	Bacteria_BE628-01M0073	Bacteria_BE628-01M0074	Bacteria_BE628-01M0075	Bacteria_BE628-01M0076	Bacteria_BE628-01M0077	Bacteria_BE628-01M0078	Bacteria_BE628-01M0079	Bacteria_BE628-01M0080	Bacteria_BE628-01M0081	Bacteria_BE628-01M0082	Bacteria_BE628-01M0083	Bacteria_BE628-01M0084	Bacteria_BE628-01M0085	Bacteria_BE628-01M0086	Bacteria_BE628-01M0087	Bacteria_BE628-01M0088	Bacteria_BE628-01M0089	Bacteria_BE628-01M0090	Bacteria_BE628-01M0091	Bacteria_BE628-01M0092	Bacteria_BE628-01M0093	Bacteria_BE628-01M0094	Bacteria_BE628-01M0095	Bacteria_BE628-01M0096	Bacteria_BE628-01M0097	Bacteria_BE628-01M0098	Bacteria_BE628-01M0099	Bacteria_BE628-01M0100	Bacteria_BE628-01M0101	Bacteria_BE628-01M0102	Bacteria_BE628-01M0103	Bacteria_BE628-01M0104	Bacteria_BE628-01M0105	Bacteria_BE628-01M0106	Bacteria_BE628-01M0107
Acutalibacteraceae	0.578647	0.546047	2.24124	1.41809	0.554197	0.676447	0.138549	0.366748	0.105949	0.171149	0.945395	0.969845	0.195599	1.54849	0.171149	0.122249	0.130399	0.0733496	0.798696	0.0488998	0.138549	0.0814996	0.0977995	0.146699	0.179299	0.505297	0.105949	0.448248	0.823146	1.08394	0.171149	1.10839	0.391198	0.130399	0.611247	1.47514	0.619397	0.896496	2.87694	2.04564	0.236349	0.350448	1.52404	2.73839	2.53464	1.23064	1.73594	0.497148	1.62184
Akkermansiaceae	0.0896496	0.114099	0.260799	0.0488998	2.81989	0.0488998	0.0733496	0.0896496	0.619397	0.0244499	0.969845	1.45884	0.619397	0.423798	4.07498	2.19234	0.0896496	0.114099	0.195599	0.554197	1.27954	0.0488998	0.0896496	0.0488998	0.0896496	0.0488998	0.130399	0.0325998	0.195599	0.220049	4.67808	4.38468	1.18174	2.57539	7.28606	2.50204	0.130399	0.0651997	0.0896496	7.86471	11.6381	0.700896	0	1.65444	0.554197	0.146699	4.60473	2.49389	2.07824
Anaerotignaceae	0.594947	0.488998	0.431948	0.692747	0.407498	0.252649	0.929095	0.472698	0.399348	0.472698	0.179299	0.480848	0.480848	0.301548	0.643847	0.187449	0.472698	0.839446	0.725346	0.578647	0.277099	0.423798	0.334148	0.423798	0.260799	0.464548	0.391198	0.488998	0.546047	0.325998	0.505297	0.277099	0.179299	1.10839	0.358598	0.366748	0.448248	0.643847	0.668297	0.415648	0.285249	0.309698	0.513447	0.301548	0.187449	0.391198	0.317848	0.244499	0.350448
Anaerovoracaceae	0.187449	0.334148	0.391198	0.220049	0.114099	0.301548	0.146699	0.578647	0.660147	0.651997	0.725346	0.920945	0.138549	0.179299	0.0733496	0.105949	0.187449	0.0244499	0.407498	0.391198	0.252649	0.146699	0.358598	0.521597	0.0325998	0.285249	0.0814996	0.236349	0.0814996	0.260799	0.0651997	0.171149	0.285249	0.0896496	0.122249	0.358598	0.195599	0.407498	0.431948	0.529747	0.334148	0.0162999	0.268949	0.423798	0.456398	0.823146	0.888346	0.244499	0.138549
Atopobiaceae	0.0814996	0.130399	0.0162999	0.0325998	0.105949	0.0325998	0.122249	0.0407498	0.0244499	0.0814996	1.20619	0.179299	14.0261	0.195599	4.11573	2.61614	0.122249	30.0815	0.105949	0.570497	0	0.0651997	0.0977995	0.105949	26.8215	0.244499	18.9568	0.0814996	15.0611	0.391198	0.0651997	0	0.146699	0.00814996	0.114099	0.00814996	0.00814996	0	0.0162999	0	0.0570497	0.0733496	0.203749	9.56805	0.0488998	0	0	0.374898	0
Bacteroidaceae	11.1654	5.40342	9.25835	18.4597	7.05786	32.3798	7.22086	5.55827	4.06683	4.14018	1.54849	11.9886	4.41728	18.476	14.9389	10.383	4.80033	0.635697	4.69438	4.17278	1.76854	2.31459	1.89079	3.39038	13.0562	6.29992	5.50937	11.6626	21.0513	17.1964	3.98533	9.55175	8.39446	3.94458	2.71394	9.14425	6.60962	16.5852	24.5966	13.4311	13.0236	1.41809	3.56153	9.7392	10.4319	19.7229	24.8655	4.90628	23.1622
Bifidobacteriaceae	0.00814996	0.00814996	0	0	0.0162999	0.0488998	0.171149	0.0570497	0.0325998	0.0488998	0.138549	0.122249	0.0244499	0.0570497	0	0	0	0.0162999	0	0	0.0325998	0.0162999	0	0.0733496	0.0570497	0.0814996	0.00814996	0.0162999	0.0325998	0.0488998	0.0651997	0.0488998	0.0651997	0.0325998	0.0977995	0.105949	0.0651997	0.0814996	0.0244499	0.0162999	0.0162999	0	0	0.0162999	0.0651997	0.0244499	0.0488998	0	0
Borkfalkiaceae	1.16544	0.513447	0.619397	0.920945	1.32844	2.14344	2.37164	0.342298	0.154849	0.798696	0.130399	0.0896496	0.0570497	0.709046	1.41809	3.03993	0.660147	0.0896496	0.953545	0.546047	0.627547	0.717196	0.774246	0.0651997	0.236349	0.399348	0.220049	0.847596	0.611247	0.203749	0.969845	0.138549	0.0244499	0	0.114099	0.0651997	0.114099	2.05379	0.814996	1.79299	1.23879	0.0244499	0.0407498	0.268949	0.488998	0.994295	0.440098	0.0244499	1.10839
Burkholderiaceae_A_595427	2.39609	0.187449	2.22494	1.58924	3.70823	3.19478	2.75469	3.39853	6.07172	4.54768	3.82233	6.77262	2.42869	1.45884	1.60554	6.07172	2.15159	1.54849	5.58272	4.02608	1.29584	6.68297	2.54279	6.43032	5.32192	0.285249	2.04564	1.09209	11.7115	1.07579	1.98859	0.806846	0.146699	2.33904	3.35778	1.89079	0.537897	0.513447	0.366748	10.1793	1.06764	1.51589	3.44743	4.32763	2.37164	1.25509	3.03993	1.30399	0.904645
Butyricicoccaceae	0.448248	0.562347	0.268949	0.977995	0.431948	0.456398	1.77669	0.741646	0.969845	1.24694	0.293399	1.10024	0.383048	0.203749	0.252649	0.399348	0.692747	0.415648	1.55664	1.61369	0.977995	1.27139	1.52404	1.14914	0.0651997	0.268949	0.220049	0.195599	0.358598	0.431948	0.700896	0.334148	0.334148	0.554197	0.317848	0.195599	0.268949	0.660147	0.464548	0.252649	0.301548	0.635697	0.130399	0.342298	0.252649	0.154849	0.961695	0.521597	0.529747
CAG_239	0.0651997	0	0.187449	0.0977995	0.203749	0.342298	0.855746	0	0	0.00814996	0.0325998	0.0244499	0.0244499	0.244499	0.260799	0.211899	0.0733496	0	0.122249	0.0570497	0.0162999	0.293399	0.0325998	0.0162999	0.114099	0.0244499	0.236349	0.114099	0.676447	0.122249	0.0162999	0.0570497	0.0244499	0	0.0244499	0.0162999	0.0325998	0.570497	0.399348	0.399348	0.513447	0	0.0244499	0.236349	0.0814996	0.105949	0.130399	0	0.757946
CAG_314	0	0	0	0.00814996	0	0	1.29584	0.0244499	0.0488998	0.162999	0	0.0325998	0.0162999	0.00814996	0.138549	0	0.0733496	0.0244499	0.138549	0.0814996	0.138549	0.350448	0.0162999	0.00814996	0.171149	0.00814996	0.0570497	0.171149	0.0325998	0.146699	0.105949	0	0.0570497	0.00814996	0	0	0	0.228199	0.0977995	0	0.228199	0	0	0	0	0.497148	0.179299	0	0
CAG_508	0	0	0.0162999	0.0244499	0.00814996	0	0.0407498	0	0.0896496	0.0570497	0.0488998	0.0488998	0.00814996	0.0814996	0.0570497	0	0.0651997	0	0.0244499	0	0	0	0	0.0570497	0	0.0651997	0	0.00814996	0	0.0162999	0	0.0488998	0.0733496	0.0244499	0	0.0488998	0	0.0325998	0.0814996	0.0325998	0.0570497	0	0	0.0162999	0	0.0162999	0.0651997	0.00814996	0.0162999
CAG_552	0.00814996	0	0.0325998	0	0.00814996	0.0244499	0.0488998	0	0	0	0	0	0	0.0162999	0	0.0325998	0.0162999	0	0	0	0.0407498	0	0.0570497	0	0.00814996	0	0.00814996	0.0325998	0.0162999	0	0	0	0	0	0	0	0	0.0244499	0	0.0570497	0	0	0	0.0162999	0	0.0733496	0.0407498	0.0244499	0
CAG_917	0	0	0	0.0244499	0.0244499	0	0.162999	0.0162999	0	0.00814996	0	0	0	0	0	0	0	0	0.0325998	0	0.0407498	0.0325998	0.0162999	0	0.0407498	0	0	0	0.0162999	0	0	0	0	0	0	0	0	0.0244499	0.00814996	0	0.00814996	0	0	0	0	0.0162999	0	0	0.0977995
Christensenellaceae	0	0	0	0	0	0.00814996	0	0	0	0	0	0.00814996	0	0	0	0	0	0	0	0	0	0	0.0244499	0	0	0	0	0	0	0	0	0	0	0	0	0	0	0	0	0.00814996	0	0	0	0	0	0	0.00814996	0.00814996	0
Clostridiaceae_222000	0.162999	0.415648	0.309698	0	0.0814996	0.0162999	0.635697	0.138549	0.350448	0.122249	0.570497	0.228199	0.0244499	0.0244499	0	0	0.0977995	0.0651997	0.374898	0.0407498	0.236349	0.350448	0.203749	0.252649	0.114099	0.179299	0.236349	0	0.0651997	0	0.0570497	0	0.0651997	0.0733496	0.195599	0	0.0977995	0	0.0162999	0	0.0733496	0	0	0	0.0733496	0.260799	0.0651997	0	0
Coprobacillaceae	0	0.0407498	0.122249	0.0814996	0.00814996	0.627547	0.0244499	0.0244499	0	0.00814996	0.130399	0.847596	0.130399	0.0977995	0.179299	0.122249	0.0488998	0.0162999	0.0162999	0	0.423798	0	0	0.0570497	0.162999	0.415648	0.252649	0.0407498	0.0733496	0.260799	0.0244499	0.823146	0.293399	0.366748	0.440098	0.554197	0.228199	0.0977995	0.668297	0.334148	1.18174	0.0244499	0.0733496	0.162999	0.179299	0.0570497	0.0896496	0.220049	1.60554
Dehalobacteriaceae	0.350448	0.244499	0.260799	0.497148	0.146699	0.342298	0.228199	0.309698	0.162999	0.0977995	0.195599	0.391198	0.130399	0.179299	0.187449	0.0162999	0.122249	0.0162999	0.301548	0.195599	0.228199	0.236349	0.220049	0.220049	0.228199	0.260799	0.146699	0.562347	0.252649	0.391198	0.236349	0.268949	0.431948	0.138549	0.317848	0.236349	0.236349	0.415648	0.651997	0.236349	0.440098	0.122249	0.114099	0.187449	0.179299	0.464548	0.513447	0.0488998	0.513447
Eggerthellaceae	3.28443	3.81418	2.76284	2.41239	2.22494	2.83619	0.872046	5.23227	5.55827	4.19723	4.08313	6.92747	0.766096	2.79544	0.953545	0.546047	1.40179	0.317848	1.85004	3.25998	1.52404	1.00244	2.71394	3.70823	0.505297	1.58924	0.374898	3.21108	1.23064	2.83619	3.61043	2.93399	3.25998	1.89079	2.08639	4.00163	1.89894	2.23309	1.67889	4.73513	2.86064	2.87694	3.26813	1.98859	2.99104	2.45314	3.28443	2.71394	3.16218
Enterobacteriaceae_A	0	0.00814996	0	0	0	0	0	0.0162999	0	0.00814996	0	0	0	0.00814996	0	0.00814996	0	0.00814996	0	0.0570497	0.334148	0.00814996	0.00814996	0	0	0	0.0162999	0.00814996	0.00814996	0	0.00814996	0	0	0	0	0	0	0	0	0	0	0.0162999	0	0	0.0325998	0	0	0.00814996	0
Enterococcaceae	0	0	0.0488998	0	0	0	0	0	0	0	0	0	0	0	0	0	0.0488998	0.252649	0	0	0.0977995	0	0	0	0	0.0814996	0	0	0	0.0325998	0.154849	0.0325998	0.0488998	0.0162999	0.0488998	0.0733496	0.0244499	0.0570497	0	0	0	0	0	0	0	0	0	0	0
Erysipelotrichaceae	0.317848	0.309698	0.651997	0.260799	0.268949	0.179299	0.920945	0.350448	0.203749	0.162999	16.9601	0.342298	0.0733496	0.203749	0	0	0.114099	0.0244499	1.41809	1.67074	0.211899	2.80359	0.350448	15.4768	12.2901	0.105949	15.8761	0.154849	7.46536	0.317848	0.488998	0.130399	0.162999	0.0407498	0.195599	0.187449	0.0651997	0.0244499	0.122249	0.130399	0.0896496	0	0	0.0570497	0.0651997	0.0570497	0.146699	0.0570497	0
Lachnospiraceae	32.0456	39.3806	31.9641	30.3097	29.837	30.0896	24.8492	32.3146	25.9006	30.5705	17.6854	28.7612	12.7058	35.5583	26.194	11.1084	30.2608	9.22575	31.9804	25.7702	30.0244	24.4091	34.6047	26.2755	16.0065	41.6463	20.0326	43.3252	14.5966	25.5909	19.0628	19.9185	32.7302	16.0391	21.8745	34.4499	27.1883	34.7188	32.828	26.2918	30.5623	20.9535	29.6088	26.9519	39.7148	33.3333	26.8134	20.6927	30.9943
Lactobacillaceae	6.78077	10.0733	11.6707	8.55746	9.9674	2.42869	5.53382	5.13447	3.99348	14.0668	19.2665	4.09943	37.5306	1.46699	19.9348	43.3496	25.0693	38.044	2.87694	23.9527	11.7685	20.7009	13.643	9.5273	2.42869	9.9511	8.90791	4.44988	2.29829	27.8892	31.7685	28.9731	19.6822	41.85	22.119	10.383	36.4874	5.44417	3.05623	2.99104	2.36349	44.3684	29.5436	7.97066	5.67237	8.19886	7.61206	43.5452	6.16952
Micromonosporaceae	0.105949	0.187449	0.105949	0.0733496	0.105949	0.0651997	0.220049	0.122249	0.146699	0.0896496	0.0896496	0.301548	0.0896496	0.130399	0	0	0.0488998	0.0325998	0.0814996	0	0.0488998	0.0896496	0.0325998	0.0488998	0.0570497	0	0.0896496	0.0651997	0.0651997	0.00814996	0.0325998	0	0	0	0	0	0	0	0	0	0	0.0733496	0	0	0	0	0	0	0
Muribaculaceae	19.5029	20.8068	18.9242	19.2339	22.0538	13.4148	31.4425	30.9617	39.2747	25.2567	25.7702	25.2649	20.3015	17.7995	11.0269	14.4662	21.8419	15.4279	31.8093	24.1239	16.846	28.7368	28.2396	25.3382	14.8981	21.9397	15.8109	17.7669	12.3309	11.0595	24.1239	20.6601	20.0978	23.7164	27.6202	21.7441	14.1972	18.6064	13.5697	15.2323	19.6007	20.1467	14.947	17.1964	16.9601	15.6235	13.1703	14.4825	14.727
Nanosyncoccaceae	0.464548	0.244499	0.831296	0.285249	0.342298	0.0488998	0.334148	1.09209	0.880196	1.01874	0.350448	0.741646	0.0977995	0.464548	0.236349	0.0488998	0.187449	0.0570497	0.187449	0.203749	0.154849	0.138549	0.456398	0.179299	0.0651997	0.635697	0.105949	0.627547	0.0407498	0.236349	0.228199	0.521597	2.36349	0.0896496	0.342298	0.537897	0.635697	0.651997	0.513447	0.171149	0.684597	0.0407498	0.0977995	0.611247	0.513447	0.847596	0.179299	0.358598	0.179299
Not_Assigned	0.546047	1.88264	0.945395	0.431948	0.806846	0.366748	0.986145	0.268949	0.480848	0.676447	0.472698	0.383048	0.0977995	0.293399	3.78158	0.268949	0.260799	0.0814996	0.374898	0.154849	19.5925	0.187449	0.366748	0.236349	0.260799	0.325998	0.325998	0.611247	0.220049	0.342298	0.105949	0.171149	0.0651997	0.114099	0.122249	0.268949	0.138549	0.285249	0.203749	0.195599	0.0733496	0.154849	0.0244499	0.187449	0.162999	0.317848	0.114099	0.187449	0.154849
Oscillospiraceae_88309	7.30236	9.56805	6.64222	8.32926	6.62592	6.87857	9.38875	6.00652	3.80603	5.08557	1.15729	3.63488	1.58109	8.19886	5.47677	2.36349	5.43602	1.71964	8.70416	5.18337	5.68867	3.85493	5.90872	3.19478	2.53464	9.2991	3.49633	8.02771	4.09943	5.24042	3.74083	4.68623	4.39283	2.19234	3.74083	4.01793	3.95273	9.1361	9.6577	5.85167	6.78892	2.98289	2.97474	4.42543	7.48166	7.74246	4.54768	2.14344	5.72942
Peptococcaceae_369362	0.0244499	0.0162999	0.0488998	0.0325998	0.0570497	0.0244499	0.0162999	0.0407498	0.0244499	0	0.00814996	0.00814996	0.0162999	0.0814996	0.0244499	0	0.0162999	0	0.0244499	0	0	0	0	0	0.0162999	0.00814996	0.00814996	0.0244499	0.0407498	0.0162999	0.0325998	0.0244499	0.0651997	0.0162999	0.00814996	0	0.0244499	0.0244499	0.0162999	0.0570497	0.0162999	0.00814996	0.0488998	0.0407498	0.0244499	0.0488998	0.0407498	0.0244499	0.0162999
Peptostreptococcaceae_256921	0	0	0	0	0	0	0	0.00814996	0	0	0	0	0	0.00814996	0	0	0	0	0	0	0.415648	0.00814996	0	0	0	0.203749	0	0.0162999	0	0.00814996	0	0	0	0	0	0	0	0	0	0	0	0	0.594947	0	0.0162999	0	0.0407498	0.00814996	0.0162999
Pseudomonadaceae	0.114099	0.0325998	0.0896496	0.0570497	0.0570497	0.0651997	0	0	0	0.00814996	0	0	0	0	0	0	0.0244499	0.0570497	0.0814996	0	0	0.0651997	0.0814996	0.105949	0.0896496	0.0733496	0.220049	0.0407498	0.146699	0.130399	0.0407498	0	0	0	0	0	0	0	0	0	0	0	0	0	0	0	0	0	0
Rikenellaceae	1.58924	1.16544	2.36349	2.05379	1.66259	0.537897	2.77099	2.48574	2.13529	2.27384	0.904645	1.29584	0.448248	1.67074	0.888346	0.986145	1.26324	0.187449	1.27139	0.651997	1.14914	1.58924	1.11654	0.872046	0.415648	1.70334	0.847596	1.38549	0.342298	0.757946	0.668297	1.85819	2.46129	0.423798	0.562347	1.50774	1.40179	2.24939	2.74654	0.806846	2.11899	0.293399	0.692747	1.15729	1.91524	2.54279	0.945395	0.521597	1.47514
Ruminococcaceae	1.55664	2.51834	2.02934	2.15974	2.02934	1.64629	3.24368	3.43928	3.22738	3.48818	1.80929	2.09454	0.440098	1.36919	1.18174	0.374898	1.58924	0.464548	2.86879	1.46699	3.04808	1.81744	3.96088	1.64629	1.10839	1.57294	1.21434	2.14344	1.14099	1.72779	1.61369	0.766096	1.54849	1.08394	1.07579	1.20619	1.17359	2.73839	2.50204	1.93969	2.09454	0.814996	1.01874	1.44254	2.00489	1.70334	1.51589	1.08394	1.99674
Streptococcaceae	0.0814996	0.342298	0.301548	0.220049	0.0733496	0.268949	0	0.0244499	0.0733496	0.0488998	0.0651997	0.0244499	0.0570497	0.122249	0	0	0.0570497	0	0	0	0	0	0	0.0488998	0.0488998	0.366748	0.0570497	0.138549	0	0.0651997	0.0896496	0.260799	0.285249	0.122249	0.0977995	0.252649	0.105949	0.317848	0.366748	0.440098	0.260799	0	0.0733496	0.0977995	0.220049	0.122249	0.244499	0.0651997	0.268949
Turicibacteraceae	8.67971	0.383048	3.65933	0.301548	6.73187	0.220049	0.260799	0.114099	0.187449	0.0651997	0.0570497	0.154849	2.46944	5.13447	1.65444	0.872046	2.27384	0.00814996	0.122249	0.317848	1.08394	1.50774	0.105949	0.0570497	2.21679	0.317848	3.73268	1.62184	4.15648	1.37734	0.440098	0.619397	0.203749	0.831296	3.92828	3.80603	2.90954	0.146699	0.301548	2.89324	1.48329	1.62999	6.56072	7.21271	3.30888	0.277099	3.03178	2.86064	1.95599
UBA1381	0	0	0	0	0	0	0.0325998	0.0570497	0.0977995	0.0407498	0.154849	0.0896496	0	0	0	0	0	0	0.0651997	0	0.00814996	0	0.0162999	0.0325998	0	0	0	0	0	0	0	0.0325998	0	0	0	0.00814996	0	0	0.0162999	0.00814996	0.0162999	0	0	0.0488998	0	0.0244499	0.0244499	0	0
UBA644	0.301548	0.277099	0.317848	0.187449	0.130399	0.0325998	0.130399	0.171149	0.252649	0.293399	0.228199	0.211899	0.220049	0.488998	0.529747	0.105949	0.301548	0.130399	0.252649	0.309698	0.228199	0.0488998	0.114099	0.285249	0.0977995	0.342298	0.277099	0.350448	0.211899	0.187449	0.154849	0.391198	0.537897	0.179299	0.105949	0.586797	0.203749	0.0651997	0.146699	0.660147	0.285249	0.448248	0.643847	0.611247	1.01059	0.472698	0.293399	0.325998	0.268949
Total rarefied reads	100	100	100	100	100	100	100	100	100	100	100	100	100	100	100	100	100	100	100	100	100	100	100	100	100	100	100	100	100	100	100	100	100	100	100	100	100	100	100	100	100	100	100	100	100	100	100	100	100
[truncated: 23 more columns]
