# Supplementary material for: Cold-pressed extraction of perilla seed oil enriched with alpha-linolenic acid mitigates tumour progression and restores gut microbial homeostasis in the AOM/DSS mice model of colitis-associated colorectal cancer
Source: PLoS One. 2024 Dec 9;19(12):e0315172. doi: 10.1371/journal.pone.0315172 (PMC11627366; doi:10.1371/journal.pone.0315172)
Supplement: S8 Data — (ZIP) [file pone.0315172.s008.zip › 8.5 Genus taxa abund.xlsx]

## Sheet: Genus (reads)
Group	NC	NC	NC	NC	NC	NC	NC	NC	NC	NC	NC	NC	PC	PC	PC	PC	PC	PC	PC	PC	PC	PC	PC	PC	LC	LC	LC	LC	LC	LC	LC	LC	LC	LC	LC	LC	MC	MC	MC	MC	MC	MC	MC	MC	MC	MC	MC	MC	HC
	Bacteria_BE628-01M0059	Bacteria_BE628-01M0060	Bacteria_BE628-01M0061	Bacteria_BE628-01M0062	Bacteria_BE628-01M0063	Bacteria_BE628-01M0064	Bacteria_BE628-01M0065	Bacteria_BE628-01M0066	Bacteria_BE628-01M0067	Bacteria_BE628-01M0068	Bacteria_BE628-01M0069	Bacteria_BE628-01M0070	Bacteria_BE628-01M0071	Bacteria_BE628-01M0072	Bacteria_BE628-01M0073	Bacteria_BE628-01M0074	Bacteria_BE628-01M0075	Bacteria_BE628-01M0076	Bacteria_BE628-01M0077	Bacteria_BE628-01M0078	Bacteria_BE628-01M0079	Bacteria_BE628-01M0080	Bacteria_BE628-01M0081	Bacteria_BE628-01M0082	Bacteria_BE628-01M0083	Bacteria_BE628-01M0084	Bacteria_BE628-01M0085	Bacteria_BE628-01M0086	Bacteria_BE628-01M0087	Bacteria_BE628-01M0088	Bacteria_BE628-01M0089	Bacteria_BE628-01M0090	Bacteria_BE628-01M0091	Bacteria_BE628-01M0092	Bacteria_BE628-01M0093	Bacteria_BE628-01M0094	Bacteria_BE628-01M0095	Bacteria_BE628-01M0096	Bacteria_BE628-01M0097	Bacteria_BE628-01M0098	Bacteria_BE628-01M0099	Bacteria_BE628-01M0100	Bacteria_BE628-01M0101	Bacteria_BE628-01M0102	Bacteria_BE628-01M0103	Bacteria_BE628-01M0104	Bacteria_BE628-01M0105	Bacteria_BE628-01M0106	Bacteria_BE628-01M0107
14_2	60	55	27	28	62	77	168	212	309	211	222	221	12	10	4	7	29	71	297	255	294	217	371	158	7	7	16	36	17	51	76	53	115	131	66	127	131	157	110	115	149	101	77	76	128	191	86	61	44
1XD42_69	285	304	351	170	136	113	46	120	117	121	20	27	155	478	207	99	579	113	182	202	258	200	269	267	40	445	171	528	5	6	13	55	428	4	69	383	213	415	198	111	67	278	385	722	720	217	153	136	0
Acetatifactor	33	212	84	74	79	212	387	715	336	481	152	326	53	66	47	21	81	7	511	354	204	241	418	138	12	33	17	100	29	77	7	3	0	9	8	9	23	35	81	115	58	0	0	6	9	9	11	0	103
Acutalibacter	20	20	3	13	3	12	6	20	5	10	6	12	0	11	8	0	10	3	8	0	0	2	0	15	0	24	0	12	4	4	8	15	20	13	10	10	14	10	14	11	21	0	10	5	6	14	12	6	5
Adlercreutzia_404199	7	10	44	36	17	23	18	65	99	55	130	141	4	12	0	0	11	0	63	100	27	29	39	63	7	0	4	111	4	0	27	1	31	67	17	19	5	11	0	250	16	71	0	9	32	27	65	12	60
Adlercreutzia_404257	369	404	259	226	238	313	76	431	367	336	173	510	80	305	109	67	124	36	89	179	85	60	178	234	49	162	38	228	137	303	161	326	302	134	222	437	191	236	173	276	305	53	392	198	297	248	282	267	304
Agathobacter_164117	0	0	0	0	0	0	0	0	0	0	0	0	0	0	0	0	0	0	0	0	0	1	3	2	9	1	7	1	4	0	0	1	0	0	2	1	5	0	5	2	3	3	0	5	12	2	0	0	0
Akkermansia	11	14	32	6	346	6	9	11	76	3	119	179	76	52	500	269	11	14	24	68	157	6	11	6	11	6	16	4	24	27	574	538	145	316	894	307	16	8	11	965	1428	86	0	203	68	18	565	306	255
Alistipes_A_871400	115	82	120	120	120	35	72	154	97	61	37	95	39	131	55	81	104	3	56	40	32	36	24	52	29	130	60	128	30	76	56	204	228	28	38	107	126	213	274	61	169	11	85	105	183	283	104	47	137
Alloprevotella	990	407	744	1732	667	2748	470	251	77	153	63	792	464	1993	1761	1034	244	38	206	335	16	57	39	255	1426	466	292	970	2315	1910	295	858	777	335	27	733	620	1166	2336	1196	974	63	242	745	973	2052	2521	444	2459
Anaerotruncus	76	138	95	94	101	84	113	126	99	148	95	83	11	43	40	11	78	19	109	49	120	75	135	46	16	53	24	89	42	57	76	29	100	45	52	80	47	205	125	93	83	35	90	51	88	100	57	57	110
Angelakisella	64	73	65	73	58	77	139	55	60	59	8	20	9	58	62	20	55	25	88	61	52	62	90	24	43	66	57	75	49	56	49	33	21	32	27	23	61	71	99	73	90	29	13	56	90	44	59	19	62
Bacteroides_H	143	123	251	174	108	155	243	310	301	263	58	395	59	192	51	149	193	23	229	124	172	174	156	117	110	247	294	108	131	108	129	254	202	98	240	222	136	244	277	260	411	86	120	236	194	220	321	115	124
Bariatricus	0	11	5	14	4	16	0	5	0	0	4	0	8	13	0	1	9	6	0	0	0	0	0	9	8	0	3	7	0	12	6	6	21	9	8	24	21	9	0	13	34	13	1	2	8	5	15	8	17
Bifidobacterium_388775	1	1	0	0	2	6	21	7	4	6	17	15	3	7	0	0	0	2	0	0	4	2	0	9	7	10	1	2	4	6	8	6	8	4	12	13	8	10	3	2	2	0	0	2	8	3	6	0	0
Blautia_A_141780	10	10	2	1	2	5	9	42	37	46	69	31	0	0	0	0	0	0	22	17	35	10	51	31	0	0	0	0	0	0	0	0	0	0	0	0	0	11	0	3	10	0	0	0	0	0	0	0	0
Borkfalkia	73	43	66	21	24	19	86	28	12	80	14	7	2	42	83	128	23	4	23	21	51	28	24	0	10	29	12	56	5	12	10	5	2	0	2	7	5	73	49	4	17	0	5	14	10	40	3	1	22
Butyricicoccus_A_77030	11	3	11	13	5	2	99	42	76	66	28	120	39	4	15	43	68	49	92	124	93	83	132	75	2	4	19	5	16	20	60	22	25	68	31	16	18	8	4	0	10	66	13	25	8	5	96	57	59
BX12	6	1	2	6	2	0	2	6	2	8	6	2	1	1	0	0	2	0	6	0	6	3	2	8	2	5	0	8	1	3	1	4	4	0	2	7	4	0	3	1	4	0	0	3	2	9	4	5	3
CAG_314	0	0	0	1	0	0	159	3	6	20	0	4	2	1	17	0	9	3	17	10	17	43	2	1	21	1	7	21	4	18	13	0	7	1	0	0	0	28	12	0	28	0	0	0	0	61	22	0	0
CAG_317_143701	25	97	116	159	34	26	3	5	13	2	132	257	62	11	14	65	23	0	19	21	22	0	10	0	33	487	204	415	172	215	6	0	58	50	36	2	99	1	207	16	187	48	69	58	8	5	219	35	222
CAG_41	0	0	0	0	0	0	4	7	12	5	19	11	0	0	0	0	0	0	8	0	1	0	2	4	0	0	0	0	0	0	0	4	0	0	0	1	0	0	2	1	2	0	0	6	0	3	3	0	0
CAG_475	0	0	0	3	3	0	20	2	0	1	0	0	0	0	0	0	0	0	4	0	5	4	2	0	5	0	0	0	2	0	0	0	0	0	0	0	0	3	1	0	1	0	0	0	0	2	0	0	12
CAG_485	126	69	91	108	106	77	51	100	73	118	28	74	45	72	82	105	83	34	43	118	126	136	197	179	22	91	41	46	25	99	84	105	68	91	86	89	78	90	154	76	71	62	43	80	244	119	109	51	46
CAG_83	36	88	17	25	39	48	89	46	32	54	6	35	4	12	20	15	17	13	76	48	61	44	45	25	17	44	35	25	23	19	45	10	0	23	18	21	26	41	46	46	49	28	2	9	12	35	29	13	41
CAG_873	277	144	256	180	308	377	551	185	749	383	192	561	277	291	200	94	152	179	729	435	562	655	942	300	65	81	216	126	322	127	121	90	110	187	200	208	70	188	74	239	142	106	208	266	317	100	270	108	220
CAG_95	673	901	746	432	507	329	155	77	73	35	46	80	512	722	1081	380	1107	399	124	105	73	65	148	27	525	979	834	963	261	646	511	631	860	364	581	832	725	383	490	385	422	1003	969	337	632	472	228	455	249
Choladousia	2	0	0	1	0	8	0	5	6	3	15	17	1	2	0	0	0	0	8	0	0	6	3	15	2	2	1	3	3	0	0	3	6	0	2	8	0	4	3	6	10	0	0	4	10	0	14	0	5
Clostridium_Q_134526	14	56	28	20	12	12	53	43	61	18	24	8	16	24	0	28	51	10	40	58	32	16	38	24	21	68	25	89	10	25	12	30	12	11	52	86	60	25	42	12	34	23	0	20	38	26	11	21	0
Clostridium_T	20	51	38	0	10	0	28	0	5	10	46	0	3	3	0	0	11	8	33	0	0	0	2	0	14	22	29	0	8	0	7	0	8	9	24	0	12	0	2	0	9	0	0	0	9	0	8	0	0
COE1	138	86	54	79	292	303	207	244	340	511	23	273	5	14	0	0	26	3	273	159	167	209	355	190	6	4	4	0	5	6	36	15	16	12	7	52	26	386	76	160	74	4	14	43	166	272	69	5	90
Coprocola	5	0	0	0	4	0	0	8	0	0	6	13	0	0	0	0	0	0	48	0	0	30	10	15	0	0	0	0	0	0	6	0	0	0	0	0	3	13	0	0	5	0	0	0	0	14	0	0	0
D16_34	0	0	0	0	0	0	2	5	9	5	15	5	0	0	0	0	0	0	5	15	4	2	9	2	0	0	0	4	0	2	0	0	0	0	0	0	0	0	0	0	0	3	0	0	0	0	0	0	0
Dubosiella	39	38	80	32	33	22	113	43	25	20	2081	42	9	25	0	0	14	3	174	205	26	344	43	1899	1508	13	1948	19	916	39	60	16	20	5	24	23	8	3	15	16	11	0	0	7	8	7	18	7	0
Duncaniella	82	103	74	107	92	186	656	1038	659	720	272	508	26	76	47	41	82	16	581	328	422	826	799	455	46	46	25	108	74	68	55	53	42	29	44	75	54	155	68	47	101	20	35	51	97	109	76	3	68
Dwaynesavagella	0	0	0	0	0	2	50	17	38	5	24	28	0	0	0	0	1	0	13	5	29	43	23	31	0	0	0	0	0	0	0	0	0	0	0	0	0	0	0	0	0	0	0	0	0	32	0	0	0
Dysosmobacter	248	292	263	319	194	108	222	203	82	95	22	83	56	331	185	72	185	45	212	132	151	121	135	96	103	430	121	246	132	189	137	221	234	76	109	138	80	267	273	156	228	119	123	106	154	322	104	66	199
Emergencia	6	22	18	15	7	21	15	56	58	50	54	90	9	15	9	6	9	3	33	31	17	8	27	43	2	18	6	1	6	23	5	10	11	7	7	27	13	24	14	22	19	2	13	18	11	15	18	22	8
Enterenecus	77	144	91	120	61	39	101	40	30	47	6	45	26	216	70	38	58	16	113	54	26	9	58	51	18	112	35	116	22	74	54	70	37	24	28	78	56	190	240	83	15	40	99	64	195	141	48	29	20
Enterococcus_H_360604	0	0	6	0	0	0	0	0	0	0	0	0	0	0	0	0	6	31	0	0	12	0	0	0	0	10	0	0	0	4	19	4	6	2	6	9	3	7	0	0	0	0	0	0	0	0	0	0	0
Erysipelatoclostridium	0	5	11	6	1	74	0	0	0	0	7	4	16	12	22	15	6	2	0	0	52	0	0	3	20	51	31	5	3	26	3	101	33	45	54	59	28	12	77	37	144	3	9	20	22	7	11	24	197
Eubacterium_J	16	0	8	4	3	3	16	78	47	44	141	36	0	0	0	0	2	0	8	20	318	33	16	20	0	0	0	2	5	0	20	18	8	13	11	31	29	49	63	2	35	26	0	0	0	0	0	0	7
Eubacterium_R	43	37	271	149	58	65	9	19	4	1	103	104	22	170	9	15	2	1	79	0	10	3	5	0	18	32	8	38	93	121	5	113	21	0	57	167	61	93	328	237	5	39	171	331	301	125	196	49	191
Eubacterium_S	0	4	3	2	0	0	15	14	8	10	0	7	0	0	0	0	0	0	11	0	27	7	24	18	0	0	0	0	0	0	0	0	0	0	0	0	0	0	0	1	0	0	0	0	0	0	0	0	0
Evtepia	9	13	11	9	9	10	51	52	61	44	23	41	18	20	11	12	8	8	42	16	41	20	19	19	5	27	15	29	34	15	9	19	14	5	12	21	21	28	29	46	18	3	9	21	10	28	26	5	13
Faecalibacterium	2	9	5	5	5	10	2	0	5	6	4	9	4	2	0	0	1	4	3	0	0	0	14	6	14	21	22	16	8	6	9	1	4	2	9	9	7	6	10	3	9	0	0	4	5	8	8	4	0
Faecousia	0	0	0	0	0	0	10	28	17	22	11	7	0	9	0	0	0	0	12	3	4	4	0	0	0	0	0	0	0	0	0	0	0	0	0	0	1	0	0	0	0	0	0	0	0	2	0	0	0
Gemmiger_A_73129	1	9	4	3	7	3	5	3	6	5	0	5	0	2	0	0	0	0	0	0	0	0	3	5	3	4	6	8	5	3	0	0	0	0	0	0	0	0	6	0	6	0	0	4	2	2	0	3	0
Kineothrix	1053	1244	1383	1259	1046	920	670	827	588	936	366	564	219	1501	766	302	1023	252	989	795	608	673	727	642	405	1293	504	1240	442	700	723	525	978	459	750	984	644	969	1362	758	712	442	1168	974	1663	1055	651	625	1021
Lachnospira	0	0	0	0	4	3	8	37	95	189	1	13	3	24	9	8	2	0	2	3	22	23	25	11	7	4	0	11	2	10	0	0	0	0	4	0	0	1	0	13	0	0	0	8	4	2	7	0	0
Lactobacillus	666	252	958	241	944	159	412	159	41	686	1553	239	4050	73	2250	3546	1597	2648	104	1659	433	1156	912	513	227	299	920	36	167	1164	2317	1414	1007	459	1761	536	3514	73	15	11	37	4890	3132	856	59	657	576	4569	451
Lawsonibacter	226	218	124	254	298	189	184	96	80	137	14	98	52	188	182	59	122	44	154	99	203	111	196	57	115	186	101	165	157	102	108	102	78	57	146	97	117	249	246	203	201	62	57	146	196	150	159	60	183
Ligilactobacillus	124	946	408	794	193	83	63	281	148	112	71	101	284	96	84	1567	1345	1990	65	606	499	53	43	28	35	844	114	505	104	2208	1547	2064	1346	4676	918	660	619	570	358	356	249	527	252	79	625	62	264	517	168
Limosilactobacillus	42	38	66	15	86	56	204	190	301	928	740	163	271	11	112	206	134	30	184	674	512	1331	719	628	36	78	59	5	11	50	34	77	62	0	35	78	344	25	2	0	4	27	241	43	12	287	94	257	138
MD308	11	0	0	0	17	0	18	24	0	0	13	35	0	11	0	0	0	0	19	0	0	0	0	164	0	0	0	0	9	9	0	10	0	0	4	0	8	30	0	23	0	0	0	12	11	12	30	28	7
Merdisoma	145	63	34	61	127	85	46	44	37	74	43	102	63	115	59	33	56	27	23	41	67	55	104	115	51	70	20	107	51	57	46	52	68	71	70	116	55	152	92	105	111	63	32	123	90	196	130	90	118
Micromonospora_H_372070	13	23	13	9	13	8	27	15	18	11	11	37	11	16	0	0	6	4	10	0	6	11	4	6	7	0	11	8	8	1	4	0	0	0	0	0	0	0	0	0	0	9	0	0	0	0	0	0	0
Muribaculum	86	49	53	59	128	100	383	373	340	192	319	497	69	233	103	123	280	70	654	287	112	168	324	313	220	156	159	139	245	117	357	129	64	158	217	119	158	165	75	184	151	413	165	247	80	175	223	99	115
Nanosyncoccus	57	30	102	35	42	6	41	134	108	125	43	91	12	57	29	6	23	7	23	25	19	17	56	22	8	78	13	77	5	29	28	64	290	11	42	66	78	80	63	21	84	5	12	75	63	104	22	44	22
NM07_P_09	10	16	2	4	13	4	15	5	3	10	148	22	1721	24	505	321	15	3691	13	70	0	8	12	13	3291	30	2326	10	1848	48	8	0	18	1	14	1	1	0	2	0	7	9	25	1174	6	0	0	46	0
Not_Assigned	2180	2387	1898	2005	2033	1846	2630	2387	1698	1958	1000	2068	770	2027	1872	1040	1171	487	2074	1659	4340	1579	2225	1669	1026	2284	1033	2478	1046	1590	1081	1427	1850	1125	1232	1873	1633	2631	2249	1566	2241	706	1373	1471	2202	2430	2076	1207	2443
Paludicola	36	71	76	79	70	24	22	28	20	17	8	29	22	44	34	8	39	8	23	18	26	12	33	22	51	45	30	70	28	79	50	28	62	45	36	32	25	32	58	61	51	26	22	45	43	42	49	49	69
Pantoea_A_680430	0	1	0	0	0	0	0	2	0	1	0	0	0	1	0	1	0	1	0	7	41	1	1	0	0	0	2	1	1	0	1	0	0	0	0	0	0	0	0	0	0	2	0	0	4	0	0	1	0
Paralachnospira	4	21	8	6	19	23	4	7	12	11	8	16	4	18	14	0	7	3	8	27	8	9	16	20	4	24	4	18	3	24	17	29	15	12	10	3	9	27	12	6	10	9	10	0	14	0	21	13	13
Paramuribaculum	96	136	389	180	505	152	495	387	388	182	197	235	222	326	287	277	130	38	236	286	442	390	534	293	88	178	138	150	109	104	121	130	208	58	274	228	264	278	196	583	351	147	253	227	429	496	443	107	451
Parasutterella	294	23	273	195	455	392	338	417	745	558	469	831	298	179	197	745	264	190	685	494	159	820	312	789	653	35	251	134	1437	132	244	99	18	287	412	232	66	63	45	1249	131	186	423	531	291	154	373	160	111
Peptococcus	3	2	6	4	7	3	2	5	3	0	1	1	2	10	3	0	2	0	3	0	0	0	0	0	2	1	1	3	5	2	4	3	8	2	1	0	3	3	2	7	2	1	6	5	3	6	5	3	2
Phocaeicola_A_858004	233	133	141	359	89	1062	44	23	30	51	9	52	17	72	21	86	146	17	50	0	6	24	6	17	58	50	88	334	106	91	63	60	50	48	66	167	55	617	401	178	213	25	71	208	113	139	190	43	234
Phocea	8	9	1	10	3	0	66	48	54	45	28	27	4	10	9	7	20	1	31	0	28	38	78	24	9	4	10	0	7	11	14	3	0	5	5	0	3	19	9	6	15	10	0	16	16	13	13	1	4
Prevotella	4	0	0	0	2	8	129	98	91	41	60	232	2	10	0	5	6	0	91	53	23	29	31	27	8	10	2	19	31	1	2	0	1	3	0	0	0	8	4	14	0	0	4	6	0	9	19	0	25
Pseudobutyricicoccus	44	66	22	107	48	54	119	49	43	87	8	15	8	21	16	6	17	2	99	74	27	73	55	66	6	29	8	19	28	33	26	19	16	0	8	8	15	73	53	31	27	12	3	17	23	14	22	7	6
Pseudomonas_E_647464	14	4	11	7	7	8	0	0	0	1	0	0	0	0	0	0	3	7	10	0	0	8	10	13	11	9	27	5	18	16	5	0	0	0	0	0	0	0	0	0	0	0	0	0	0	0	0	0	0
QWKK01	22	15	16	16	5	7	11	105	138	86	125	110	7	9	8	0	22	3	47	76	38	19	57	101	6	25	2	27	9	29	246	14	17	19	10	18	20	15	13	34	18	211	8	16	14	9	34	34	10
Ruminiclostridium_E	0	0	0	0	5	0	4	135	123	109	63	55	1	4	0	0	2	0	46	27	103	19	81	44	0	0	0	0	0	0	0	0	1	0	0	0	0	3	0	0	0	0	0	0	2	0	0	0	0
Scatocola	8	0	23	12	25	42	105	0	0	1	4	3	3	30	32	26	9	0	15	7	2	36	4	2	14	3	29	14	83	15	2	7	3	0	3	2	4	70	49	49	63	0	3	29	10	13	16	0	93
Schaedlerella	35	23	42	30	23	88	26	77	57	48	108	89	15	69	36	26	36	9	25	32	42	34	43	118	54	51	7	124	24	77	19	63	69	25	32	127	39	67	73	42	61	15	35	24	29	36	52	27	72
Sporofaciens	166	276	140	155	133	220	46	105	148	64	154	128	44	126	171	36	191	57	257	182	137	275	280	108	75	202	130	174	114	148	134	236	206	207	160	220	165	180	183	204	167	139	76	126	166	115	167	170	281
Streptococcus	10	42	37	27	9	33	0	3	9	6	8	3	7	15	0	0	7	0	0	0	0	0	0	6	6	45	7	17	0	8	11	32	35	15	12	31	13	39	45	54	32	0	9	12	27	15	30	8	33
Turicibacter	1065	47	449	37	826	27	32	14	23	8	7	19	303	630	203	107	279	1	15	39	133	185	13	7	272	39	458	199	510	169	54	76	25	102	482	467	357	18	37	355	182	200	805	885	406	34	372	351	240
UBA3263	162	17	55	121	135	53	45	39	37	46	18	56	20	60	75	37	27	6	29	28	55	42	11	41	130	20	39	35	99	116	32	45	41	31	35	27	56	112	57	188	104	12	33	45	80	94	121	15	82
UBA3282	36	121	34	171	48	329	165	129	199	143	207	249	0	16	10	5	31	3	183	124	170	104	148	166	2	26	11	40	0	62	14	41	21	34	185	33	39	74	10	144	325	9	13	24	38	34	62	10	155
UBA644	37	34	39	23	16	4	16	21	31	36	28	26	27	60	65	13	37	16	31	38	28	6	14	35	12	42	34	43	26	23	19	48	66	22	13	72	25	8	18	81	35	55	79	75	124	58	36	40	33
UBA7173	1251	1798	1109	1396	1122	528	1308	1063	2155	1012	1909	724	1604	655	350	845	1718	1461	1343	1140	146	1039	292	1242	1089	1792	1067	1245	539	521	1961	1517	1627	2078	2235	1596	779	675	489	351	1130	1628	763	837	326	450	154	1227	313
UBA9414	0	0	0	0	3	0	14	0	0	0	0	0	0	1	0	0	0	0	0	0	10	0	0	2	0	0	0	0	0	0	156	0	0	0	0	0	0	2	0	0	0	2	0	0	0	0	0	0	0
Ventrimonas	16	86	6	19	12	128	27	22	14	18	8	17	7	80	59	13	29	6	16	8	14	8	31	9	36	87	21	70	48	71	49	29	16	11	4	16	58	64	58	251	80	4	0	22	24	15	12	21	25
Total rarefied reads	12270	12270	12270	12270	12270	12270	12270	12270	12270	12270	12270	12270	12270	12270	12270	12270	12270	12270	12270	12270	12270	12270	12270	12270	12270	12270	12270	12270	12270	12270	12270	12270	12270	12270	12270	12270	12270	12270	12270	12270	12270	12270	12270	12270	12270	12270	12270	12270	12270
[truncated: 23 more columns]

## Sheet: Genus (%)
Group	NC	NC	NC	NC	NC	NC	NC	NC	NC	NC	NC	NC	PC	PC	PC	PC	PC	PC	PC	PC	PC	PC	PC	PC	LC	LC	LC	LC	LC	LC	LC	LC	LC	LC	LC	LC	MC	MC	MC	MC	MC	MC	MC	MC	MC	MC	MC	MC	HC
	Bacteria_BE628-01M0059	Bacteria_BE628-01M0060	Bacteria_BE628-01M0061	Bacteria_BE628-01M0062	Bacteria_BE628-01M0063	Bacteria_BE628-01M0064	Bacteria_BE628-01M0065	Bacteria_BE628-01M0066	Bacteria_BE628-01M0067	Bacteria_BE628-01M0068	Bacteria_BE628-01M0069	Bacteria_BE628-01M0070	Bacteria_BE628-01M0071	Bacteria_BE628-01M0072	Bacteria_BE628-01M0073	Bacteria_BE628-01M0074	Bacteria_BE628-01M0075	Bacteria_BE628-01M0076	Bacteria_BE628-01M0077	Bacteria_BE628-01M0078	Bacteria_BE628-01M0079	Bacteria_BE628-01M0080	Bacteria_BE628-01M0081	Bacteria_BE628-01M0082	Bacteria_BE628-01M0083	Bacteria_BE628-01M0084	Bacteria_BE628-01M0085	Bacteria_BE628-01M0086	Bacteria_BE628-01M0087	Bacteria_BE628-01M0088	Bacteria_BE628-01M0089	Bacteria_BE628-01M0090	Bacteria_BE628-01M0091	Bacteria_BE628-01M0092	Bacteria_BE628-01M0093	Bacteria_BE628-01M0094	Bacteria_BE628-01M0095	Bacteria_BE628-01M0096	Bacteria_BE628-01M0097	Bacteria_BE628-01M0098	Bacteria_BE628-01M0099	Bacteria_BE628-01M0100	Bacteria_BE628-01M0101	Bacteria_BE628-01M0102	Bacteria_BE628-01M0103	Bacteria_BE628-01M0104	Bacteria_BE628-01M0105	Bacteria_BE628-01M0106	Bacteria_BE628-01M0107
14_2	0.488998	0.448248	0.220049	0.228199	0.505297	0.627547	1.36919	1.72779	2.51834	1.71964	1.80929	1.80114	0.0977995	0.0814996	0.0325998	0.0570497	0.236349	0.578647	2.42054	2.07824	2.39609	1.76854	3.02363	1.28769	0.0570497	0.0570497	0.130399	0.293399	0.138549	0.415648	0.619397	0.431948	0.937245	1.06764	0.537897	1.03504	1.06764	1.27954	0.896496	0.937245	1.21434	0.823146	0.627547	0.619397	1.04319	1.55664	0.700896	0.497148	0.358598
1XD42_69	2.32274	2.47759	2.86064	1.38549	1.10839	0.920945	0.374898	0.977995	0.953545	0.986145	0.162999	0.220049	1.26324	3.89568	1.68704	0.806846	4.71883	0.920945	1.48329	1.64629	2.10269	1.62999	2.19234	2.17604	0.325998	3.62673	1.39364	4.30318	0.0407498	0.0488998	0.105949	0.448248	3.48818	0.0325998	0.562347	3.12143	1.73594	3.38223	1.61369	0.904645	0.546047	2.26569	3.13773	5.88427	5.86797	1.76854	1.24694	1.10839	0
Acetatifactor	0.268949	1.72779	0.684597	0.603097	0.643847	1.72779	3.15403	5.82722	2.73839	3.92013	1.23879	2.65689	0.431948	0.537897	0.383048	0.171149	0.660147	0.0570497	4.16463	2.88509	1.66259	1.96414	3.40668	1.12469	0.0977995	0.268949	0.138549	0.814996	0.236349	0.627547	0.0570497	0.0244499	0	0.0733496	0.0651997	0.0733496	0.187449	0.285249	0.660147	0.937245	0.472698	0	0	0.0488998	0.0733496	0.0733496	0.0896496	0	0.839446
Acutalibacter	0.162999	0.162999	0.0244499	0.105949	0.0244499	0.0977995	0.0488998	0.162999	0.0407498	0.0814996	0.0488998	0.0977995	0	0.0896496	0.0651997	0	0.0814996	0.0244499	0.0651997	0	0	0.0162999	0	0.122249	0	0.195599	0	0.0977995	0.0325998	0.0325998	0.0651997	0.122249	0.162999	0.105949	0.0814996	0.0814996	0.114099	0.0814996	0.114099	0.0896496	0.171149	0	0.0814996	0.0407498	0.0488998	0.114099	0.0977995	0.0488998	0.0407498
Adlercreutzia_404199	0.0570497	0.0814996	0.358598	0.293399	0.138549	0.187449	0.146699	0.529747	0.806846	0.448248	1.05949	1.14914	0.0325998	0.0977995	0	0	0.0896496	0	0.513447	0.814996	0.220049	0.236349	0.317848	0.513447	0.0570497	0	0.0325998	0.904645	0.0325998	0	0.220049	0.00814996	0.252649	0.546047	0.138549	0.154849	0.0407498	0.0896496	0	2.03749	0.130399	0.578647	0	0.0733496	0.260799	0.220049	0.529747	0.0977995	0.488998
Adlercreutzia_404257	3.00733	3.29258	2.11084	1.84189	1.93969	2.55094	0.619397	3.51263	2.99104	2.73839	1.40994	4.15648	0.651997	2.48574	0.888346	0.546047	1.01059	0.293399	0.725346	1.45884	0.692747	0.488998	1.45069	1.90709	0.399348	1.32029	0.309698	1.85819	1.11654	2.46944	1.31214	2.65689	2.46129	1.09209	1.80929	3.56153	1.55664	1.92339	1.40994	2.24939	2.48574	0.431948	3.19478	1.61369	2.42054	2.02119	2.29829	2.17604	2.47759
Agathobacter_164117	0	0	0	0	0	0	0	0	0	0	0	0	0	0	0	0	0	0	0	0	0	0.00814996	0.0244499	0.0162999	0.0733496	0.00814996	0.0570497	0.00814996	0.0325998	0	0	0.00814996	0	0	0.0162999	0.00814996	0.0407498	0	0.0407498	0.0162999	0.0244499	0.0244499	0	0.0407498	0.0977995	0.0162999	0	0	0
Akkermansia	0.0896496	0.114099	0.260799	0.0488998	2.81989	0.0488998	0.0733496	0.0896496	0.619397	0.0244499	0.969845	1.45884	0.619397	0.423798	4.07498	2.19234	0.0896496	0.114099	0.195599	0.554197	1.27954	0.0488998	0.0896496	0.0488998	0.0896496	0.0488998	0.130399	0.0325998	0.195599	0.220049	4.67808	4.38468	1.18174	2.57539	7.28606	2.50204	0.130399	0.0651997	0.0896496	7.86471	11.6381	0.700896	0	1.65444	0.554197	0.146699	4.60473	2.49389	2.07824
Alistipes_A_871400	0.937245	0.668297	0.977995	0.977995	0.977995	0.285249	0.586797	1.25509	0.790546	0.497148	0.301548	0.774246	0.317848	1.06764	0.448248	0.660147	0.847596	0.0244499	0.456398	0.325998	0.260799	0.293399	0.195599	0.423798	0.236349	1.05949	0.488998	1.04319	0.244499	0.619397	0.456398	1.66259	1.85819	0.228199	0.309698	0.872046	1.02689	1.73594	2.23309	0.497148	1.37734	0.0896496	0.692747	0.855746	1.49144	2.30644	0.847596	0.383048	1.11654
Alloprevotella	8.06846	3.31703	6.06357	14.1157	5.43602	22.3961	3.83048	2.04564	0.627547	1.24694	0.513447	6.45477	3.78158	16.2429	14.3521	8.42706	1.98859	0.309698	1.67889	2.73024	0.130399	0.464548	0.317848	2.07824	11.6218	3.79788	2.37979	7.90546	18.8672	15.5664	2.40424	6.99267	6.33252	2.73024	0.220049	5.97392	5.05297	9.50285	19.0383	9.74735	7.93806	0.513447	1.97229	6.07172	7.92991	16.7237	20.546	3.61858	20.0407
Anaerotruncus	0.619397	1.12469	0.774246	0.766096	0.823146	0.684597	0.920945	1.02689	0.806846	1.20619	0.774246	0.676447	0.0896496	0.350448	0.325998	0.0896496	0.635697	0.154849	0.888346	0.399348	0.977995	0.611247	1.10024	0.374898	0.130399	0.431948	0.195599	0.725346	0.342298	0.464548	0.619397	0.236349	0.814996	0.366748	0.423798	0.651997	0.383048	1.67074	1.01874	0.757946	0.676447	0.285249	0.733496	0.415648	0.717196	0.814996	0.464548	0.464548	0.896496
Angelakisella	0.521597	0.594947	0.529747	0.594947	0.472698	0.627547	1.13284	0.448248	0.488998	0.480848	0.0651997	0.162999	0.0733496	0.472698	0.505297	0.162999	0.448248	0.203749	0.717196	0.497148	0.423798	0.505297	0.733496	0.195599	0.350448	0.537897	0.464548	0.611247	0.399348	0.456398	0.399348	0.268949	0.171149	0.260799	0.220049	0.187449	0.497148	0.578647	0.806846	0.594947	0.733496	0.236349	0.105949	0.456398	0.733496	0.358598	0.480848	0.154849	0.505297
Bacteroides_H	1.16544	1.00244	2.04564	1.41809	0.880196	1.26324	1.98044	2.52649	2.45314	2.14344	0.472698	3.21923	0.480848	1.56479	0.415648	1.21434	1.57294	0.187449	1.86634	1.01059	1.40179	1.41809	1.27139	0.953545	0.896496	2.01304	2.39609	0.880196	1.06764	0.880196	1.05134	2.07009	1.64629	0.798696	1.95599	1.80929	1.10839	1.98859	2.25754	2.11899	3.34963	0.700896	0.977995	1.92339	1.58109	1.79299	2.61614	0.937245	1.01059
Bariatricus	0	0.0896496	0.0407498	0.114099	0.0325998	0.130399	0	0.0407498	0	0	0.0325998	0	0.0651997	0.105949	0	0.00814996	0.0733496	0.0488998	0	0	0	0	0	0.0733496	0.0651997	0	0.0244499	0.0570497	0	0.0977995	0.0488998	0.0488998	0.171149	0.0733496	0.0651997	0.195599	0.171149	0.0733496	0	0.105949	0.277099	0.105949	0.00814996	0.0162999	0.0651997	0.0407498	0.122249	0.0651997	0.138549
Bifidobacterium_388775	0.00814996	0.00814996	0	0	0.0162999	0.0488998	0.171149	0.0570497	0.0325998	0.0488998	0.138549	0.122249	0.0244499	0.0570497	0	0	0	0.0162999	0	0	0.0325998	0.0162999	0	0.0733496	0.0570497	0.0814996	0.00814996	0.0162999	0.0325998	0.0488998	0.0651997	0.0488998	0.0651997	0.0325998	0.0977995	0.105949	0.0651997	0.0814996	0.0244499	0.0162999	0.0162999	0	0	0.0162999	0.0651997	0.0244499	0.0488998	0	0
Blautia_A_141780	0.0814996	0.0814996	0.0162999	0.00814996	0.0162999	0.0407498	0.0733496	0.342298	0.301548	0.374898	0.562347	0.252649	0	0	0	0	0	0	0.179299	0.138549	0.285249	0.0814996	0.415648	0.252649	0	0	0	0	0	0	0	0	0	0	0	0	0	0.0896496	0	0.0244499	0.0814996	0	0	0	0	0	0	0	0
Borkfalkia	0.594947	0.350448	0.537897	0.171149	0.195599	0.154849	0.700896	0.228199	0.0977995	0.651997	0.114099	0.0570497	0.0162999	0.342298	0.676447	1.04319	0.187449	0.0325998	0.187449	0.171149	0.415648	0.228199	0.195599	0	0.0814996	0.236349	0.0977995	0.456398	0.0407498	0.0977995	0.0814996	0.0407498	0.0162999	0	0.0162999	0.0570497	0.0407498	0.594947	0.399348	0.0325998	0.138549	0	0.0407498	0.114099	0.0814996	0.325998	0.0244499	0.00814996	0.179299
Butyricicoccus_A_77030	0.0896496	0.0244499	0.0896496	0.105949	0.0407498	0.0162999	0.806846	0.342298	0.619397	0.537897	0.228199	0.977995	0.317848	0.0325998	0.122249	0.350448	0.554197	0.399348	0.749796	1.01059	0.757946	0.676447	1.07579	0.611247	0.0162999	0.0325998	0.154849	0.0407498	0.130399	0.162999	0.488998	0.179299	0.203749	0.554197	0.252649	0.130399	0.146699	0.0651997	0.0325998	0	0.0814996	0.537897	0.105949	0.203749	0.0651997	0.0407498	0.782396	0.464548	0.480848
BX12	0.0488998	0.00814996	0.0162999	0.0488998	0.0162999	0	0.0162999	0.0488998	0.0162999	0.0651997	0.0488998	0.0162999	0.00814996	0.00814996	0	0	0.0162999	0	0.0488998	0	0.0488998	0.0244499	0.0162999	0.0651997	0.0162999	0.0407498	0	0.0651997	0.00814996	0.0244499	0.00814996	0.0325998	0.0325998	0	0.0162999	0.0570497	0.0325998	0	0.0244499	0.00814996	0.0325998	0	0	0.0244499	0.0162999	0.0733496	0.0325998	0.0407498	0.0244499
CAG_314	0	0	0	0.00814996	0	0	1.29584	0.0244499	0.0488998	0.162999	0	0.0325998	0.0162999	0.00814996	0.138549	0	0.0733496	0.0244499	0.138549	0.0814996	0.138549	0.350448	0.0162999	0.00814996	0.171149	0.00814996	0.0570497	0.171149	0.0325998	0.146699	0.105949	0	0.0570497	0.00814996	0	0	0	0.228199	0.0977995	0	0.228199	0	0	0	0	0.497148	0.179299	0	0
CAG_317_143701	0.203749	0.790546	0.945395	1.29584	0.277099	0.211899	0.0244499	0.0407498	0.105949	0.0162999	1.07579	2.09454	0.505297	0.0896496	0.114099	0.529747	0.187449	0	0.154849	0.171149	0.179299	0	0.0814996	0	0.268949	3.96903	1.66259	3.38223	1.40179	1.75224	0.0488998	0	0.472698	0.407498	0.293399	0.0162999	0.806846	0.00814996	1.68704	0.130399	1.52404	0.391198	0.562347	0.472698	0.0651997	0.0407498	1.78484	0.285249	1.80929
CAG_41	0	0	0	0	0	0	0.0325998	0.0570497	0.0977995	0.0407498	0.154849	0.0896496	0	0	0	0	0	0	0.0651997	0	0.00814996	0	0.0162999	0.0325998	0	0	0	0	0	0	0	0.0325998	0	0	0	0.00814996	0	0	0.0162999	0.00814996	0.0162999	0	0	0.0488998	0	0.0244499	0.0244499	0	0
CAG_475	0	0	0	0.0244499	0.0244499	0	0.162999	0.0162999	0	0.00814996	0	0	0	0	0	0	0	0	0.0325998	0	0.0407498	0.0325998	0.0162999	0	0.0407498	0	0	0	0.0162999	0	0	0	0	0	0	0	0	0.0244499	0.00814996	0	0.00814996	0	0	0	0	0.0162999	0	0	0.0977995
CAG_485	1.02689	0.562347	0.741646	0.880196	0.863896	0.627547	0.415648	0.814996	0.594947	0.961695	0.228199	0.603097	0.366748	0.586797	0.668297	0.855746	0.676447	0.277099	0.350448	0.961695	1.02689	1.10839	1.60554	1.45884	0.179299	0.741646	0.334148	0.374898	0.203749	0.806846	0.684597	0.855746	0.554197	0.741646	0.700896	0.725346	0.635697	0.733496	1.25509	0.619397	0.578647	0.505297	0.350448	0.651997	1.98859	0.969845	0.888346	0.415648	0.374898
CAG_83	0.293399	0.717196	0.138549	0.203749	0.317848	0.391198	0.725346	0.374898	0.260799	0.440098	0.0488998	0.285249	0.0325998	0.0977995	0.162999	0.122249	0.138549	0.105949	0.619397	0.391198	0.497148	0.358598	0.366748	0.203749	0.138549	0.358598	0.285249	0.203749	0.187449	0.154849	0.366748	0.0814996	0	0.187449	0.146699	0.171149	0.211899	0.334148	0.374898	0.374898	0.399348	0.228199	0.0162999	0.0733496	0.0977995	0.285249	0.236349	0.105949	0.334148
CAG_873	2.25754	1.17359	2.08639	1.46699	2.51019	3.07253	4.49063	1.50774	6.10432	3.12143	1.56479	4.57213	2.25754	2.37164	1.62999	0.766096	1.23879	1.45884	5.94132	3.54523	4.58028	5.33822	7.67726	2.44499	0.529747	0.660147	1.76039	1.02689	2.62429	1.03504	0.986145	0.733496	0.896496	1.52404	1.62999	1.69519	0.570497	1.53219	0.603097	1.94784	1.15729	0.863896	1.69519	2.16789	2.58354	0.814996	2.20049	0.880196	1.79299
CAG_95	5.48492	7.34311	6.07987	3.52078	4.13203	2.68134	1.26324	0.627547	0.594947	0.285249	0.374898	0.651997	4.17278	5.88427	8.81011	3.09698	9.022	3.25183	1.01059	0.855746	0.594947	0.529747	1.20619	0.220049	4.27873	7.97881	6.79707	7.84841	2.12714	5.26487	4.16463	5.14262	7.00896	2.96659	4.73513	6.78077	5.90872	3.12143	3.99348	3.13773	3.43928	8.17441	7.89731	2.74654	5.15077	3.84678	1.85819	3.70823	2.02934
Choladousia	0.0162999	0	0	0.00814996	0	0.0651997	0	0.0407498	0.0488998	0.0244499	0.122249	0.138549	0.00814996	0.0162999	0	0	0	0	0.0651997	0	0	0.0488998	0.0244499	0.122249	0.0162999	0.0162999	0.00814996	0.0244499	0.0244499	0	0	0.0244499	0.0488998	0	0.0162999	0.0651997	0	0.0325998	0.0244499	0.0488998	0.0814996	0	0	0.0325998	0.0814996	0	0.114099	0	0.0407498
Clostridium_Q_134526	0.114099	0.456398	0.228199	0.162999	0.0977995	0.0977995	0.431948	0.350448	0.497148	0.146699	0.195599	0.0651997	0.130399	0.195599	0	0.228199	0.415648	0.0814996	0.325998	0.472698	0.260799	0.130399	0.309698	0.195599	0.171149	0.554197	0.203749	0.725346	0.0814996	0.203749	0.0977995	0.244499	0.0977995	0.0896496	0.423798	0.700896	0.488998	0.203749	0.342298	0.0977995	0.277099	0.187449	0	0.162999	0.309698	0.211899	0.0896496	0.171149	0
Clostridium_T	0.162999	0.415648	0.309698	0	0.0814996	0	0.228199	0	0.0407498	0.0814996	0.374898	0	0.0244499	0.0244499	0	0	0.0896496	0.0651997	0.268949	0	0	0	0.0162999	0	0.114099	0.179299	0.236349	0	0.0651997	0	0.0570497	0	0.0651997	0.0733496	0.195599	0	0.0977995	0	0.0162999	0	0.0733496	0	0	0	0.0733496	0	0.0651997	0	0
COE1	1.12469	0.700896	0.440098	0.643847	2.37979	2.46944	1.68704	1.98859	2.77099	4.16463	0.187449	2.22494	0.0407498	0.114099	0	0	0.211899	0.0244499	2.22494	1.29584	1.36104	1.70334	2.89324	1.54849	0.0488998	0.0325998	0.0325998	0	0.0407498	0.0488998	0.293399	0.122249	0.130399	0.0977995	0.0570497	0.423798	0.211899	3.14588	0.619397	1.30399	0.603097	0.0325998	0.114099	0.350448	1.35289	2.21679	0.562347	0.0407498	0.733496
Coprocola	0.0407498	0	0	0	0.0325998	0	0	0.0651997	0	0	0.0488998	0.105949	0	0	0	0	0	0	0.391198	0	0	0.244499	0.0814996	0.122249	0	0	0	0	0	0	0.0488998	0	0	0	0	0	0.0244499	0.105949	0	0	0.0407498	0	0	0	0	0.114099	0	0	0
D16_34	0	0	0	0	0	0	0.0162999	0.0407498	0.0733496	0.0407498	0.122249	0.0407498	0	0	0	0	0	0	0.0407498	0.122249	0.0325998	0.0162999	0.0733496	0.0162999	0	0	0	0.0325998	0	0.0162999	0	0	0	0	0	0	0	0	0	0	0	0.0244499	0	0	0	0	0	0	0
Dubosiella	0.317848	0.309698	0.651997	0.260799	0.268949	0.179299	0.920945	0.350448	0.203749	0.162999	16.9601	0.342298	0.0733496	0.203749	0	0	0.114099	0.0244499	1.41809	1.67074	0.211899	2.80359	0.350448	15.4768	12.2901	0.105949	15.8761	0.154849	7.46536	0.317848	0.488998	0.130399	0.162999	0.0407498	0.195599	0.187449	0.0651997	0.0244499	0.122249	0.130399	0.0896496	0	0	0.0570497	0.0651997	0.0570497	0.146699	0.0570497	0
Duncaniella	0.668297	0.839446	0.603097	0.872046	0.749796	1.51589	5.34637	8.45966	5.37082	5.86797	2.21679	4.14018	0.211899	0.619397	0.383048	0.334148	0.668297	0.130399	4.73513	2.67319	3.43928	6.73187	6.51182	3.70823	0.374898	0.374898	0.203749	0.880196	0.603097	0.554197	0.448248	0.431948	0.342298	0.236349	0.358598	0.611247	0.440098	1.26324	0.554197	0.383048	0.823146	0.162999	0.285249	0.415648	0.790546	0.888346	0.619397	0.0244499	0.554197
Dwaynesavagella	0	0	0	0	0	0.0162999	0.407498	0.138549	0.309698	0.0407498	0.195599	0.228199	0	0	0	0	0.00814996	0	0.105949	0.0407498	0.236349	0.350448	0.187449	0.252649	0	0	0	0	0	0	0	0	0	0	0	0	0	0	0	0	0	0	0	0	0	0.260799	0	0	0
Dysosmobacter	2.02119	2.37979	2.14344	2.59984	1.58109	0.880196	1.80929	1.65444	0.668297	0.774246	0.179299	0.676447	0.456398	2.69764	1.50774	0.586797	1.50774	0.366748	1.72779	1.07579	1.23064	0.986145	1.10024	0.782396	0.839446	3.50448	0.986145	2.00489	1.07579	1.54034	1.11654	1.80114	1.90709	0.619397	0.888346	1.12469	0.651997	2.17604	2.22494	1.27139	1.85819	0.969845	1.00244	0.863896	1.25509	2.62429	0.847596	0.537897	1.62184
Emergencia	0.0488998	0.179299	0.146699	0.122249	0.0570497	0.171149	0.122249	0.456398	0.472698	0.407498	0.440098	0.733496	0.0733496	0.122249	0.0733496	0.0488998	0.0733496	0.0244499	0.268949	0.252649	0.138549	0.0651997	0.220049	0.350448	0.0162999	0.146699	0.0488998	0.00814996	0.0488998	0.187449	0.0407498	0.0814996	0.0896496	0.0570497	0.0570497	0.220049	0.105949	0.195599	0.114099	0.179299	0.154849	0.0162999	0.105949	0.146699	0.0896496	0.122249	0.146699	0.179299	0.0651997
Enterenecus	0.627547	1.17359	0.741646	0.977995	0.497148	0.317848	0.823146	0.325998	0.244499	0.383048	0.0488998	0.366748	0.211899	1.76039	0.570497	0.309698	0.472698	0.130399	0.920945	0.440098	0.211899	0.0733496	0.472698	0.415648	0.146699	0.912795	0.285249	0.945395	0.179299	0.603097	0.440098	0.570497	0.301548	0.195599	0.228199	0.635697	0.456398	1.54849	1.95599	0.676447	0.122249	0.325998	0.806846	0.521597	1.58924	1.14914	0.391198	0.236349	0.162999
Enterococcus_H_360604	0	0	0.0488998	0	0	0	0	0	0	0	0	0	0	0	0	0	0.0488998	0.252649	0	0	0.0977995	0	0	0	0	0.0814996	0	0	0	0.0325998	0.154849	0.0325998	0.0488998	0.0162999	0.0488998	0.0733496	0.0244499	0.0570497	0	0	0	0	0	0	0	0	0	0	0
Erysipelatoclostridium	0	0.0407498	0.0896496	0.0488998	0.00814996	0.603097	0	0	0	0	0.0570497	0.0325998	0.130399	0.0977995	0.179299	0.122249	0.0488998	0.0162999	0	0	0.423798	0	0	0.0244499	0.162999	0.415648	0.252649	0.0407498	0.0244499	0.211899	0.0244499	0.823146	0.268949	0.366748	0.440098	0.480848	0.228199	0.0977995	0.627547	0.301548	1.17359	0.0244499	0.0733496	0.162999	0.179299	0.0570497	0.0896496	0.195599	1.60554
Eubacterium_J	0.130399	0	0.0651997	0.0325998	0.0244499	0.0244499	0.130399	0.635697	0.383048	0.358598	1.14914	0.293399	0	0	0	0	0.0162999	0	0.0651997	0.162999	2.59169	0.268949	0.130399	0.162999	0	0	0	0.0162999	0.0407498	0	0.162999	0.146699	0.0651997	0.105949	0.0896496	0.252649	0.236349	0.399348	0.513447	0.0162999	0.285249	0.211899	0	0	0	0	0	0	0.0570497
Eubacterium_R	0.350448	0.301548	2.20864	1.21434	0.472698	0.529747	0.0733496	0.154849	0.0325998	0.00814996	0.839446	0.847596	0.179299	1.38549	0.0733496	0.122249	0.0162999	0.00814996	0.643847	0	0.0814996	0.0244499	0.0407498	0	0.146699	0.260799	0.0651997	0.309698	0.757946	0.986145	0.0407498	0.920945	0.171149	0	0.464548	1.36104	0.497148	0.757946	2.67319	1.93154	0.0407498	0.317848	1.39364	2.69764	2.45314	1.01874	1.59739	0.399348	1.55664
Eubacterium_S	0	0.0325998	0.0244499	0.0162999	0	0	0.122249	0.114099	0.0651997	0.0814996	0	0.0570497	0	0	0	0	0	0	0.0896496	0	0.220049	0.0570497	0.195599	0.146699	0	0	0	0	0	0	0	0	0	0	0	0	0	0	0	0.00814996	0	0	0	0	0	0	0	0	0
Evtepia	0.0733496	0.105949	0.0896496	0.0733496	0.0733496	0.0814996	0.415648	0.423798	0.497148	0.358598	0.187449	0.334148	0.146699	0.162999	0.0896496	0.0977995	0.0651997	0.0651997	0.342298	0.130399	0.334148	0.162999	0.154849	0.154849	0.0407498	0.220049	0.122249	0.236349	0.277099	0.122249	0.0733496	0.154849	0.114099	0.0407498	0.0977995	0.171149	0.171149	0.228199	0.236349	0.374898	0.146699	0.0244499	0.0733496	0.171149	0.0814996	0.228199	0.211899	0.0407498	0.105949
Faecalibacterium	0.0162999	0.0733496	0.0407498	0.0407498	0.0407498	0.0814996	0.0162999	0	0.0407498	0.0488998	0.0325998	0.0733496	0.0325998	0.0162999	0	0	0.00814996	0.0325998	0.0244499	0	0	0	0.114099	0.0488998	0.114099	0.171149	0.179299	0.130399	0.0651997	0.0488998	0.0733496	0.00814996	0.0325998	0.0162999	0.0733496	0.0733496	0.0570497	0.0488998	0.0814996	0.0244499	0.0733496	0	0	0.0325998	0.0407498	0.0651997	0.0651997	0.0325998	0
Faecousia	0	0	0	0	0	0	0.0814996	0.228199	0.138549	0.179299	0.0896496	0.0570497	0	0.0733496	0	0	0	0	0.0977995	0.0244499	0.0325998	0.0325998	0	0	0	0	0	0	0	0	0	0	0	0	0	0	0.00814996	0	0	0	0	0	0	0	0	0.0162999	0	0	0
Gemmiger_A_73129	0.00814996	0.0733496	0.0325998	0.0244499	0.0570497	0.0244499	0.0407498	0.0244499	0.0488998	0.0407498	0	0.0407498	0	0.0162999	0	0	0	0	0	0	0	0	0.0244499	0.0407498	0.0244499	0.0325998	0.0488998	0.0651997	0.0407498	0.0244499	0	0	0	0	0	0	0	0	0.0488998	0	0.0488998	0	0	0.0325998	0.0162999	0.0162999	0	0.0244499	0
Kineothrix	8.58191	10.1385	11.2714	10.2608	8.52486	7.49796	5.46047	6.74002	4.79218	7.62836	2.98289	4.59658	1.78484	12.2331	6.24287	2.46129	8.33741	2.05379	8.06031	6.47922	4.95518	5.48492	5.92502	5.23227	3.30073	10.5379	4.10758	10.1059	3.60228	5.70497	5.89242	4.27873	7.97066	3.74083	6.11247	8.01956	5.24857	7.89731	11.1002	6.17767	5.80277	3.60228	9.51915	7.93806	13.5534	8.59821	5.30562	5.09372	8.32111
Lachnospira	0	0	0	0	0.0325998	0.0244499	0.0651997	0.301548	0.774246	1.54034	0.00814996	0.105949	0.0244499	0.195599	0.0733496	0.0651997	0.0162999	0	0.0162999	0.0244499	0.179299	0.187449	0.203749	0.0896496	0.0570497	0.0325998	0	0.0896496	0.0162999	0.0814996	0	0	0	0	0.0325998	0	0	0.00814996	0	0.105949	0	0	0	0.0651997	0.0325998	0.0162999	0.0570497	0	0
Lactobacillus	5.42787	2.05379	7.80766	1.96414	7.69356	1.29584	3.35778	1.29584	0.334148	5.59087	12.6569	1.94784	33.0073	0.594947	18.3374	28.8998	13.0155	21.5811	0.847596	13.5208	3.52893	9.42135	7.43276	4.18093	1.85004	2.43684	7.49796	0.293399	1.36104	9.48655	18.8835	11.524	8.20701	3.74083	14.3521	4.36838	28.639	0.594947	0.122249	0.0896496	0.301548	39.8533	25.5257	6.97637	0.480848	5.35452	4.69438	37.2372	3.67563
Lawsonibacter	1.84189	1.77669	1.01059	2.07009	2.42869	1.54034	1.49959	0.782396	0.651997	1.11654	0.114099	0.798696	0.423798	1.53219	1.48329	0.480848	0.994295	0.358598	1.25509	0.806846	1.65444	0.904645	1.59739	0.464548	0.937245	1.51589	0.823146	1.34474	1.27954	0.831296	0.880196	0.831296	0.635697	0.464548	1.18989	0.790546	0.953545	2.02934	2.00489	1.65444	1.63814	0.505297	0.464548	1.18989	1.59739	1.22249	1.29584	0.488998	1.49144
Ligilactobacillus	1.01059	7.70986	3.32518	6.47107	1.57294	0.676447	0.513447	2.29014	1.20619	0.912795	0.578647	0.823146	2.31459	0.782396	0.684597	12.771	10.9617	16.2184	0.529747	4.93888	4.06683	0.431948	0.350448	0.228199	0.285249	6.87857	0.929095	4.11573	0.847596	17.9951	12.608	16.8215	10.9698	38.1092	7.48166	5.37897	5.04482	4.64548	2.91769	2.90139	2.02934	4.29503	2.05379	0.643847	5.09372	0.505297	2.15159	4.21353	1.36919
Limosilactobacillus	0.342298	0.309698	0.537897	0.122249	0.700896	0.456398	1.66259	1.54849	2.45314	7.56316	6.03097	1.32844	2.20864	0.0896496	0.912795	1.67889	1.09209	0.244499	1.49959	5.49307	4.17278	10.8476	5.85982	5.11817	0.293399	0.635697	0.480848	0.0407498	0.0896496	0.407498	0.277099	0.627547	0.505297	0	0.285249	0.635697	2.80359	0.203749	0.0162999	0	0.0325998	0.220049	1.96414	0.350448	0.0977995	2.33904	0.766096	2.09454	1.12469
MD308	0.0896496	0	0	0	0.138549	0	0.146699	0.195599	0	0	0.105949	0.285249	0	0.0896496	0	0	0	0	0.154849	0	0	0	0	1.33659	0	0	0	0	0.0733496	0.0733496	0	0.0814996	0	0	0.0325998	0	0.0651997	0.244499	0	0.187449	0	0	0	0.0977995	0.0896496	0.0977995	0.244499	0.228199	0.0570497
Merdisoma	1.18174	0.513447	0.277099	0.497148	1.03504	0.692747	0.374898	0.358598	0.301548	0.603097	0.350448	0.831296	0.513447	0.937245	0.480848	0.268949	0.456398	0.220049	0.187449	0.334148	0.546047	0.448248	0.847596	0.937245	0.415648	0.570497	0.162999	0.872046	0.415648	0.464548	0.374898	0.423798	0.554197	0.578647	0.570497	0.945395	0.448248	1.23879	0.749796	0.855746	0.904645	0.513447	0.260799	1.00244	0.733496	1.59739	1.05949	0.733496	0.961695
Micromonospora_H_372070	0.105949	0.187449	0.105949	0.0733496	0.105949	0.0651997	0.220049	0.122249	0.146699	0.0896496	0.0896496	0.301548	0.0896496	0.130399	0	0	0.0488998	0.0325998	0.0814996	0	0.0488998	0.0896496	0.0325998	0.0488998	0.0570497	0	0.0896496	0.0651997	0.0651997	0.00814996	0.0325998	0	0	0	0	0	0	0	0	0	0	0.0733496	0	0	0	0	0	0	0
Muribaculum	0.700896	0.399348	0.431948	0.480848	1.04319	0.814996	3.12143	3.03993	2.77099	1.56479	2.59984	4.05053	0.562347	1.89894	0.839446	1.00244	2.28199	0.570497	5.33007	2.33904	0.912795	1.36919	2.64059	2.55094	1.79299	1.27139	1.29584	1.13284	1.99674	0.953545	2.90954	1.05134	0.521597	1.28769	1.76854	0.969845	1.28769	1.34474	0.611247	1.49959	1.23064	3.36593	1.34474	2.01304	0.651997	1.42624	1.81744	0.806846	0.937245
Nanosyncoccus	0.464548	0.244499	0.831296	0.285249	0.342298	0.0488998	0.334148	1.09209	0.880196	1.01874	0.350448	0.741646	0.0977995	0.464548	0.236349	0.0488998	0.187449	0.0570497	0.187449	0.203749	0.154849	0.138549	0.456398	0.179299	0.0651997	0.635697	0.105949	0.627547	0.0407498	0.236349	0.228199	0.521597	2.36349	0.0896496	0.342298	0.537897	0.635697	0.651997	0.513447	0.171149	0.684597	0.0407498	0.0977995	0.611247	0.513447	0.847596	0.179299	0.358598	0.179299
NM07_P_09	0.0814996	0.130399	0.0162999	0.0325998	0.105949	0.0325998	0.122249	0.0407498	0.0244499	0.0814996	1.20619	0.179299	14.0261	0.195599	4.11573	2.61614	0.122249	30.0815	0.105949	0.570497	0	0.0651997	0.0977995	0.105949	26.8215	0.244499	18.9568	0.0814996	15.0611	0.391198	0.0651997	0	0.146699	0.00814996	0.114099	0.00814996	0.00814996	0	0.0162999	0	0.0570497	0.0733496	0.203749	9.56805	0.0488998	0	0	0.374898	0
Not_Assigned	17.7669	19.454	15.4686	16.3407	16.5689	15.0448	21.4344	19.454	13.8386	15.9576	8.14996	16.8541	6.27547	16.52	15.2567	8.47596	9.5436	3.96903	16.903	13.5208	35.3708	12.8688	18.1337	13.6023	8.36186	18.6145	8.41891	20.1956	8.52486	12.9584	8.81011	11.63	15.0774	9.1687	10.0407	15.2649	13.3089	21.4425	18.3293	12.7628	18.2641	5.75387	11.1899	11.9886	17.9462	19.8044	16.9193	9.837	19.9104
Paludicola	0.293399	0.578647	0.619397	0.643847	0.570497	0.195599	0.179299	0.228199	0.162999	0.138549	0.0651997	0.236349	0.179299	0.358598	0.277099	0.0651997	0.317848	0.0651997	0.187449	0.146699	0.211899	0.0977995	0.268949	0.179299	0.415648	0.366748	0.244499	0.570497	0.228199	0.643847	0.407498	0.228199	0.505297	0.366748	0.293399	0.260799	0.203749	0.260799	0.472698	0.497148	0.415648	0.211899	0.179299	0.366748	0.350448	0.342298	0.399348	0.399348	0.562347
Pantoea_A_680430	0	0.00814996	0	0	0	0	0	0.0162999	0	0.00814996	0	0	0	0.00814996	0	0.00814996	0	0.00814996	0	0.0570497	0.334148	0.00814996	0.00814996	0	0	0	0.0162999	0.00814996	0.00814996	0	0.00814996	0	0	0	0	0	0	0	0	0	0	0.0162999	0	0	0.0325998	0	0	0.00814996	0
Paralachnospira	0.0325998	0.171149	0.0651997	0.0488998	0.154849	0.187449	0.0325998	0.0570497	0.0977995	0.0896496	0.0651997	0.130399	0.0325998	0.146699	0.114099	0	0.0570497	0.0244499	0.0651997	0.220049	0.0651997	0.0733496	0.130399	0.162999	0.0325998	0.195599	0.0325998	0.146699	0.0244499	0.195599	0.138549	0.236349	0.122249	0.0977995	0.0814996	0.0244499	0.0733496	0.220049	0.0977995	0.0488998	0.0814996	0.0733496	0.0814996	0	0.114099	0	0.171149	0.105949	0.105949
Paramuribaculum	0.782396	1.10839	3.17033	1.46699	4.11573	1.23879	4.03423	3.15403	3.16218	1.48329	1.60554	1.91524	1.80929	2.65689	2.33904	2.25754	1.05949	0.309698	1.92339	2.33089	3.60228	3.17848	4.35208	2.38794	0.717196	1.45069	1.12469	1.22249	0.888346	0.847596	0.986145	1.05949	1.69519	0.472698	2.23309	1.85819	2.15159	2.26569	1.59739	4.75143	2.86064	1.19804	2.06194	1.85004	3.49633	4.04238	3.61043	0.872046	3.67563
Parasutterella	2.39609	0.187449	2.22494	1.58924	3.70823	3.19478	2.75469	3.39853	6.07172	4.54768	3.82233	6.77262	2.42869	1.45884	1.60554	6.07172	2.15159	1.54849	5.58272	4.02608	1.29584	6.68297	2.54279	6.43032	5.32192	0.285249	2.04564	1.09209	11.7115	1.07579	1.98859	0.806846	0.146699	2.33904	3.35778	1.89079	0.537897	0.513447	0.366748	10.1793	1.06764	1.51589	3.44743	4.32763	2.37164	1.25509	3.03993	1.30399	0.904645
Peptococcus	0.0244499	0.0162999	0.0488998	0.0325998	0.0570497	0.0244499	0.0162999	0.0407498	0.0244499	0	0.00814996	0.00814996	0.0162999	0.0814996	0.0244499	0	0.0162999	0	0.0244499	0	0	0	0	0	0.0162999	0.00814996	0.00814996	0.0244499	0.0407498	0.0162999	0.0325998	0.0244499	0.0651997	0.0162999	0.00814996	0	0.0244499	0.0244499	0.0162999	0.0570497	0.0162999	0.00814996	0.0488998	0.0407498	0.0244499	0.0488998	0.0407498	0.0244499	0.0162999
Phocaeicola_A_858004	1.89894	1.08394	1.14914	2.92584	0.725346	8.65526	0.358598	0.187449	0.244499	0.415648	0.0733496	0.423798	0.138549	0.586797	0.171149	0.700896	1.18989	0.138549	0.407498	0	0.0488998	0.195599	0.0488998	0.138549	0.472698	0.407498	0.717196	2.72209	0.863896	0.741646	0.513447	0.488998	0.407498	0.391198	0.537897	1.36104	0.448248	5.02852	3.26813	1.45069	1.73594	0.203749	0.578647	1.69519	0.920945	1.13284	1.54849	0.350448	1.90709
Phocea	0.0651997	0.0733496	0.00814996	0.0814996	0.0244499	0	0.537897	0.391198	0.440098	0.366748	0.228199	0.220049	0.0325998	0.0814996	0.0733496	0.0570497	0.162999	0.00814996	0.252649	0	0.228199	0.309698	0.635697	0.195599	0.0733496	0.0325998	0.0814996	0	0.0570497	0.0896496	0.114099	0.0244499	0	0.0407498	0.0407498	0	0.0244499	0.154849	0.0733496	0.0488998	0.122249	0.0814996	0	0.130399	0.130399	0.105949	0.105949	0.00814996	0.0325998
Prevotella	0.0325998	0	0	0	0.0162999	0.0651997	1.05134	0.798696	0.741646	0.334148	0.488998	1.89079	0.0162999	0.0814996	0	0.0407498	0.0488998	0	0.741646	0.431948	0.187449	0.236349	0.252649	0.220049	0.0651997	0.0814996	0.0162999	0.154849	0.252649	0.00814996	0.0162999	0	0.00814996	0.0244499	0	0	0	0.0651997	0.0325998	0.114099	0	0	0.0325998	0.0488998	0	0.0733496	0.154849	0	0.203749
Pseudobutyricicoccus	0.358598	0.537897	0.179299	0.872046	0.391198	0.440098	0.969845	0.399348	0.350448	0.709046	0.0651997	0.122249	0.0651997	0.171149	0.130399	0.0488998	0.138549	0.0162999	0.806846	0.603097	0.220049	0.594947	0.448248	0.537897	0.0488998	0.236349	0.0651997	0.154849	0.228199	0.268949	0.211899	0.154849	0.130399	0	0.0651997	0.0651997	0.122249	0.594947	0.431948	0.252649	0.220049	0.0977995	0.0244499	0.138549	0.187449	0.114099	0.179299	0.0570497	0.0488998
Pseudomonas_E_647464	0.114099	0.0325998	0.0896496	0.0570497	0.0570497	0.0651997	0	0	0	0.00814996	0	0	0	0	0	0	0.0244499	0.0570497	0.0814996	0	0	0.0651997	0.0814996	0.105949	0.0896496	0.0733496	0.220049	0.0407498	0.146699	0.130399	0.0407498	0	0	0	0	0	0	0	0	0	0	0	0	0	0	0	0	0	0
QWKK01	0.179299	0.122249	0.130399	0.130399	0.0407498	0.0570497	0.0896496	0.855746	1.12469	0.700896	1.01874	0.896496	0.0570497	0.0733496	0.0651997	0	0.179299	0.0244499	0.383048	0.619397	0.309698	0.154849	0.464548	0.823146	0.0488998	0.203749	0.0162999	0.220049	0.0733496	0.236349	2.00489	0.114099	0.138549	0.154849	0.0814996	0.146699	0.162999	0.122249	0.105949	0.277099	0.146699	1.71964	0.0651997	0.130399	0.114099	0.0733496	0.277099	0.277099	0.0814996
Ruminiclostridium_E	0	0	0	0	0.0407498	0	0.0325998	1.10024	1.00244	0.888346	0.513447	0.448248	0.00814996	0.0325998	0	0	0.0162999	0	0.374898	0.220049	0.839446	0.154849	0.660147	0.358598	0	0	0	0	0	0	0	0	0.00814996	0	0	0	0	0.0244499	0	0	0	0	0	0	0.0162999	0	0	0	0
Scatocola	0.0651997	0	0.187449	0.0977995	0.203749	0.342298	0.855746	0	0	0.00814996	0.0325998	0.0244499	0.0244499	0.244499	0.260799	0.211899	0.0733496	0	0.122249	0.0570497	0.0162999	0.293399	0.0325998	0.0162999	0.114099	0.0244499	0.236349	0.114099	0.676447	0.122249	0.0162999	0.0570497	0.0244499	0	0.0244499	0.0162999	0.0325998	0.570497	0.399348	0.399348	0.513447	0	0.0244499	0.236349	0.0814996	0.105949	0.130399	0	0.757946
Schaedlerella	0.285249	0.187449	0.342298	0.244499	0.187449	0.717196	0.211899	0.627547	0.464548	0.391198	0.880196	0.725346	0.122249	0.562347	0.293399	0.211899	0.293399	0.0733496	0.203749	0.260799	0.342298	0.277099	0.350448	0.961695	0.440098	0.415648	0.0570497	1.01059	0.195599	0.627547	0.154849	0.513447	0.562347	0.203749	0.260799	1.03504	0.317848	0.546047	0.594947	0.342298	0.497148	0.122249	0.285249	0.195599	0.236349	0.293399	0.423798	0.220049	0.586797
Sporofaciens	1.35289	2.24939	1.14099	1.26324	1.08394	1.79299	0.374898	0.855746	1.20619	0.521597	1.25509	1.04319	0.358598	1.02689	1.39364	0.293399	1.55664	0.464548	2.09454	1.48329	1.11654	2.24124	2.28199	0.880196	0.611247	1.64629	1.05949	1.41809	0.929095	1.20619	1.09209	1.92339	1.67889	1.68704	1.30399	1.79299	1.34474	1.46699	1.49144	1.66259	1.36104	1.13284	0.619397	1.02689	1.35289	0.937245	1.36104	1.38549	2.29014
Streptococcus	0.0814996	0.342298	0.301548	0.220049	0.0733496	0.268949	0	0.0244499	0.0733496	0.0488998	0.0651997	0.0244499	0.0570497	0.122249	0	0	0.0570497	0	0	0	0	0	0	0.0488998	0.0488998	0.366748	0.0570497	0.138549	0	0.0651997	0.0896496	0.260799	0.285249	0.122249	0.0977995	0.252649	0.105949	0.317848	0.366748	0.440098	0.260799	0	0.0733496	0.0977995	0.220049	0.122249	0.244499	0.0651997	0.268949
Turicibacter	8.67971	0.383048	3.65933	0.301548	6.73187	0.220049	0.260799	0.114099	0.187449	0.0651997	0.0570497	0.154849	2.46944	5.13447	1.65444	0.872046	2.27384	0.00814996	0.122249	0.317848	1.08394	1.50774	0.105949	0.0570497	2.21679	0.317848	3.73268	1.62184	4.15648	1.37734	0.440098	0.619397	0.203749	0.831296	3.92828	3.80603	2.90954	0.146699	0.301548	2.89324	1.48329	1.62999	6.56072	7.21271	3.30888	0.277099	3.03178	2.86064	1.95599
UBA3263	1.32029	0.138549	0.448248	0.986145	1.10024	0.431948	0.366748	0.317848	0.301548	0.374898	0.146699	0.456398	0.162999	0.488998	0.611247	0.301548	0.220049	0.0488998	0.236349	0.228199	0.448248	0.342298	0.0896496	0.334148	1.05949	0.162999	0.317848	0.285249	0.806846	0.945395	0.260799	0.366748	0.334148	0.252649	0.285249	0.220049	0.456398	0.912795	0.464548	1.53219	0.847596	0.0977995	0.268949	0.366748	0.651997	0.766096	0.986145	0.122249	0.668297
UBA3282	0.293399	0.986145	0.277099	1.39364	0.391198	2.68134	1.34474	1.05134	1.62184	1.16544	1.68704	2.02934	0	0.130399	0.0814996	0.0407498	0.252649	0.0244499	1.49144	1.01059	1.38549	0.847596	1.20619	1.35289	0.0162999	0.211899	0.0896496	0.325998	0	0.505297	0.114099	0.334148	0.171149	0.277099	1.50774	0.268949	0.317848	0.603097	0.0814996	1.17359	2.64874	0.0733496	0.105949	0.195599	0.309698	0.277099	0.505297	0.0814996	1.26324
UBA644	0.301548	0.277099	0.317848	0.187449	0.130399	0.0325998	0.130399	0.171149	0.252649	0.293399	0.228199	0.211899	0.220049	0.488998	0.529747	0.105949	0.301548	0.130399	0.252649	0.309698	0.228199	0.0488998	0.114099	0.285249	0.0977995	0.342298	0.277099	0.350448	0.211899	0.187449	0.154849	0.391198	0.537897	0.179299	0.105949	0.586797	0.203749	0.0651997	0.146699	0.660147	0.285249	0.448248	0.643847	0.611247	1.01059	0.472698	0.293399	0.325998	0.268949
UBA7173	10.1956	14.6536	9.0383	11.3773	9.14425	4.30318	10.6601	8.66341	17.5632	8.24776	15.5583	5.90057	13.0725	5.33822	2.85249	6.88672	14.0016	11.9071	10.9454	9.29095	1.18989	8.46781	2.37979	10.1222	8.87531	14.6047	8.69601	10.1467	4.39283	4.24613	15.9821	12.3635	13.26	16.9356	18.2152	13.0073	6.34882	5.50122	3.98533	2.86064	9.20945	13.2681	6.21842	6.82152	2.65689	3.66748	1.25509	10	2.55094
UBA9414	0	0	0	0	0.0244499	0	0.114099	0	0	0	0	0	0	0.00814996	0	0	0	0	0	0	0.0814996	0	0	0.0162999	0	0	0	0	0	0	1.27139	0	0	0	0	0	0	0.0162999	0	0	0	0.0162999	0	0	0	0	0	0	0
Ventrimonas	0.130399	0.700896	0.0488998	0.154849	0.0977995	1.04319	0.220049	0.179299	0.114099	0.146699	0.0651997	0.138549	0.0570497	0.651997	0.480848	0.105949	0.236349	0.0488998	0.130399	0.0651997	0.114099	0.0651997	0.252649	0.0733496	0.293399	0.709046	0.171149	0.570497	0.391198	0.578647	0.399348	0.236349	0.130399	0.0896496	0.0325998	0.130399	0.472698	0.521597	0.472698	2.04564	0.651997	0.0325998	0	0.179299	0.195599	0.122249	0.0977995	0.171149	0.203749
Total rarefied reads	100	100	100	100	100	100	100	100	100	100	100	100	100	100	100	100	100	100	100	100	100	100	100	100	100	100	100	100	100	100	100	100	100	100	100	100	100	100	100	100	100	100	100	100	100	100	100	100	100
[truncated: 23 more columns]
