# Supplementary material for: Cold-pressed extraction of perilla seed oil enriched with alpha-linolenic acid mitigates tumour progression and restores gut microbial homeostasis in the AOM/DSS mice model of colitis-associated colorectal cancer
Source: PLoS One. 2024 Dec 9;19(12):e0315172. doi: 10.1371/journal.pone.0315172 (PMC11627366; doi:10.1371/journal.pone.0315172)
Supplement: S9 Data — (XLSX) [file pone.0315172.s009.xlsx]

## Sheet: Summary
			Amount (%)
	Fatty acids	Symbol	PSO1	PSO2	PSO3	PSO4	Mean	Median	SD	SEM
	Octanoic (caprylic)	C8:0	0.0455557	0.118806	0	0	0.0410904	0.0410904	0.0560848	0.0280424
	Hexadecanoic (Palmitic)	C16:0	7.50552	8.33158	7.29122	7.34691	7.61881	7.50552	0.48378	0.24189
	Octadecanoic (Stearic)	C18:0	2.2957	2.39586	2.2616	2.28107	2.30856	2.2957	0.0598571	0.0299286
	Cis-9-Octadecenoic (Oleic)	C18:1 n9 cis	11.2523	5.4669	10.9542	10.9598	9.6583	10.9542	2.79773	1.39887
	Cis-9,12-Octadecadienoic (Linoleic)	C18:2 n6 cis	18.8005	20.1839	18.6536	18.5857	19.0559	18.8005	0.757293	0.378646
	Cis-9,12,15-Octadecatrienoic (Linolenic)	C18:3 n3	60.1004	63.503	60.8394	60.8265	61.3173	60.8394	1.49748	0.748738
	Total						100
